# Supplementary material for: Hydrogen-rich water treatment targets RT1-Db1 and RT1-Bb to alleviate premature ovarian failure in rats
Source: PeerJ. 2023 Jun 28;11:e15564. doi: 10.7717/peerj.15564 (PMC10314742; doi:10.7717/peerj.15564)
Supplement: Table S2 [file peerj-11-15564-s003.csv]

ONTOLOGY	ID	Description	GeneRatio	BgRatio	pvalue	p.adjust	qvalue	geneID	Count
BP	GO:0002399	MHC class II protein complex assembly	2ÔÂ13ÈÕ	12/18112	3.13E-05	0.006837883	0.003733284	RT1-Db1/RT1-Bb	2
BP	GO:0002503	peptide antigen assembly with MHC class II protein complex	2ÔÂ13ÈÕ	12/18112	3.13E-05	0.006837883	0.003733284	RT1-Db1/RT1-Bb	2
BP	GO:0002396	MHC protein complex assembly	2ÔÂ13ÈÕ	16/18112	5.67E-05	0.006837883	0.003733284	RT1-Db1/RT1-Bb	2
BP	GO:0002501	peptide antigen assembly with MHC protein complex	2ÔÂ13ÈÕ	16/18112	5.67E-05	0.006837883	0.003733284	RT1-Db1/RT1-Bb	2
BP	GO:0050852	T cell receptor signaling pathway	3ÔÂ13ÈÕ	129/18112	9.58E-05	0.007551012	0.004122632	RT1-Db1/RT1-Bb/Cyld	3
BP	GO:0019886	antigen processing and presentation of exogenous peptide antigen via MHC class II	2ÔÂ13ÈÕ	21/18112	9.91E-05	0.007551012	0.004122632	RT1-Db1/RT1-Bb	2
BP	GO:0050868	negative regulation of T cell activation	3ÔÂ13ÈÕ	135/18112	0.000109662	0.007551012	0.004122632	RT1-Db1/RT1-Bb/Cyld	3
BP	GO:1903038	negative regulation of leukocyte cell-cell adhesion	3ÔÂ13ÈÕ	146/18112	0.000138314	0.007570008	0.004133003	RT1-Db1/RT1-Bb/Cyld	3
BP	GO:0002495	antigen processing and presentation of peptide antigen via MHC class II	2ÔÂ13ÈÕ	25/18112	0.000141349	0.007570008	0.004133003	RT1-Db1/RT1-Bb	2
BP	GO:0002504	antigen processing and presentation of peptide or polysaccharide antigen via MHC class II	2ÔÂ13ÈÕ	27/18112	0.000165244	0.007964766	0.004348529	RT1-Db1/RT1-Bb	2
BP	GO:0050851	antigen receptor-mediated signaling pathway	3ÔÂ13ÈÕ	170/18112	0.00021682	0.009193934	0.005019619	RT1-Db1/RT1-Bb/Cyld	3
BP	GO:0051250	negative regulation of lymphocyte activation	3ÔÂ13ÈÕ	176/18112	0.000240144	0.009193934	0.005019619	RT1-Db1/RT1-Bb/Cyld	3
BP	GO:0002478	antigen processing and presentation of exogenous peptide antigen	2ÔÂ13ÈÕ	33/18112	0.000247969	0.009193934	0.005019619	RT1-Db1/RT1-Bb	2
BP	GO:0022408	negative regulation of cell-cell adhesion	3ÔÂ13ÈÕ	206/18112	0.00038125	0.011568192	0.006315894	RT1-Db1/RT1-Bb/Cyld	3
BP	GO:0019884	antigen processing and presentation of exogenous antigen	2ÔÂ13ÈÕ	41/18112	0.000383858	0.011568192	0.006315894	RT1-Db1/RT1-Bb	2
BP	GO:0002695	negative regulation of leukocyte activation	3ÔÂ13ÈÕ	208/18112	0.000392192	0.011568192	0.006315894	RT1-Db1/RT1-Bb/Cyld	3
BP	GO:0050870	positive regulation of T cell activation	3ÔÂ13ÈÕ	216/18112	0.000437985	0.011568192	0.006315894	RT1-Db1/RT1-Bb/Cyld	3
BP	GO:0002429	immune response-activating cell surface receptor signaling pathway	3ÔÂ13ÈÕ	218/18112	0.000449948	0.011568192	0.006315894	RT1-Db1/RT1-Bb/Cyld	3
BP	GO:0002757	immune response-activating signal transduction	3ÔÂ13ÈÕ	219/18112	0.000456008	0.011568192	0.006315894	RT1-Db1/RT1-Bb/Cyld	3
BP	GO:0042088	T-helper 1 type immune response	2ÔÂ13ÈÕ	47/18112	0.00050481	0.012165916	0.006642234	RT1-Db1/RT1-Bb	2
BP	GO:0050866	negative regulation of cell activation	3ÔÂ13ÈÕ	231/18112	0.000532869	0.012230613	0.006677557	RT1-Db1/RT1-Bb/Cyld	3
BP	GO:0002768	immune response-regulating cell surface receptor signaling pathway	3ÔÂ13ÈÕ	237/18112	0.000574235	0.012580976	0.006868845	RT1-Db1/RT1-Bb/Cyld	3
BP	GO:1903039	positive regulation of leukocyte cell-cell adhesion	3ÔÂ13ÈÕ	241/18112	0.000602928	0.012635279	0.006898492	RT1-Db1/RT1-Bb/Cyld	3
BP	GO:0048002	antigen processing and presentation of peptide antigen	2ÔÂ13ÈÕ	66/18112	0.000994006	0.019962957	0.01089919	RT1-Db1/RT1-Bb	2
BP	GO:0022409	positive regulation of cell-cell adhesion	3ÔÂ13ÈÕ	292/18112	0.001052203	0.020089495	0.010968276	RT1-Db1/RT1-Bb/Cyld	3
BP	GO:0002253	activation of immune response	3ÔÂ13ÈÕ	298/18112	0.00111585	0.020089495	0.010968276	RT1-Db1/RT1-Bb/Cyld	3
BP	GO:0051251	positive regulation of lymphocyte activation	3ÔÂ13ÈÕ	302/18112	0.001159613	0.020089495	0.010968276	RT1-Db1/RT1-Bb/Cyld	3
BP	GO:0051384	response to glucocorticoid	3ÔÂ13ÈÕ	304/18112	0.001181898	0.020089495	0.010968276	RT1-Db1/RT1-Bb/S100b	3
BP	GO:0002381	immunoglobulin production involved in immunoglobulin-mediated immune response	2ÔÂ13ÈÕ	73/18112	0.001214386	0.020089495	0.010968276	RT1-Db1/RT1-Bb	2
BP	GO:0007162	negative regulation of cell adhesion	3ÔÂ13ÈÕ	310/18112	0.001250384	0.020089495	0.010968276	RT1-Db1/RT1-Bb/Cyld	3
BP	GO:0046635	positive regulation of alpha-beta T cell activation	2ÔÂ13ÈÕ	76/18112	0.001315373	0.020451925	0.011166152	RT1-Db1/RT1-Bb	2
BP	GO:0042130	negative regulation of T cell proliferation	2ÔÂ13ÈÕ	79/18112	0.001420262	0.021392692	0.011679784	RT1-Db1/RT1-Bb	2
BP	GO:0031960	response to corticosteroid	3ÔÂ13ÈÕ	332/18112	0.001522911	0.022243735	0.012144428	RT1-Db1/RT1-Bb/S100b	3
BP	GO:1903037	regulation of leukocyte cell-cell adhesion	3ÔÂ13ÈÕ	336/18112	0.001576165	0.022344462	0.012199422	RT1-Db1/RT1-Bb/Cyld	3
BP	GO:0050863	regulation of T cell activation	3ÔÂ13ÈÕ	343/18112	0.001672168	0.023028139	0.01257269	RT1-Db1/RT1-Bb/Cyld	3
BP	GO:0006637	acyl-CoA metabolic process	2ÔÂ13ÈÕ	89/18112	0.001797884	0.02342109	0.01278723	Dip2a/Mcee	2
BP	GO:0035383	thioester metabolic process	2ÔÂ13ÈÕ	89/18112	0.001797884	0.02342109	0.01278723	Dip2a/Mcee	2
BP	GO:0050727	regulation of inflammatory response	3ÔÂ13ÈÕ	360/18112	0.001920481	0.024359791	0.013299733	RT1-Db1/Cyld/Cdk19	3
BP	GO:0002696	positive regulation of leukocyte activation	3ÔÂ13ÈÕ	365/18112	0.001997682	0.024689304	0.013479638	RT1-Db1/RT1-Bb/Cyld	3
BP	GO:0050672	negative regulation of lymphocyte proliferation	2ÔÂ13ÈÕ	96/18112	0.002087631	0.024953052	0.013623636	RT1-Db1/RT1-Bb	2
BP	GO:0032945	negative regulation of mononuclear cell proliferation	2ÔÂ13ÈÕ	97/18112	0.002130719	0.024953052	0.013623636	RT1-Db1/RT1-Bb	2
BP	GO:0007159	leukocyte cell-cell adhesion	3ÔÂ13ÈÕ	376/18112	0.002174332	0.024953052	0.013623636	RT1-Db1/RT1-Bb/Cyld	3
BP	GO:0045582	positive regulation of T cell differentiation	2ÔÂ13ÈÕ	101/18112	0.002307287	0.025197683	0.013757197	RT1-Db1/Cyld	2
BP	GO:0050867	positive regulation of cell activation	3ÔÂ13ÈÕ	385/18112	0.002325933	0.025197683	0.013757197	RT1-Db1/RT1-Bb/Cyld	3
BP	GO:0070664	negative regulation of leukocyte proliferation	2ÔÂ13ÈÕ	102/18112	0.002352481	0.025197683	0.013757197	RT1-Db1/RT1-Bb	2
BP	GO:0002764	immune response-regulating signaling pathway	3ÔÂ13ÈÕ	392/18112	0.002448314	0.025654069	0.014006371	RT1-Db1/RT1-Bb/Cyld	3
BP	GO:0033865	nucleoside bisphosphate metabolic process	2ÔÂ13ÈÕ	110/18112	0.002729091	0.026308434	0.014363635	Dip2a/Mcee	2
BP	GO:0033875	ribonucleoside bisphosphate metabolic process	2ÔÂ13ÈÕ	110/18112	0.002729091	0.026308434	0.014363635	Dip2a/Mcee	2
BP	GO:0034032	purine nucleoside bisphosphate metabolic process	2ÔÂ13ÈÕ	110/18112	0.002729091	0.026308434	0.014363635	Dip2a/Mcee	2
BP	GO:0071548	response to dexamethasone	2ÔÂ13ÈÕ	110/18112	0.002729091	0.026308434	0.014363635	RT1-Db1/RT1-Bb	2
BP	GO:0019882	antigen processing and presentation	2ÔÂ13ÈÕ	114/18112	0.002927381	0.027082045	0.014786004	RT1-Db1/RT1-Bb	2
BP	GO:0046634	regulation of alpha-beta T cell activation	2ÔÂ13ÈÕ	114/18112	0.002927381	0.027082045	0.014786004	RT1-Db1/RT1-Bb	2
BP	GO:0030098	lymphocyte differentiation	3ÔÂ13ÈÕ	420/18112	0.002977901	0.027082045	0.014786004	RT1-Db1/RT1-Bb/Cyld	3
BP	GO:0045621	positive regulation of lymphocyte differentiation	2ÔÂ13ÈÕ	117/18112	0.00308044	0.027495777	0.015011889	RT1-Db1/Cyld	2
BP	GO:0002683	negative regulation of immune system process	3ÔÂ13ÈÕ	441/18112	0.003418405	0.029957654	0.016356002	RT1-Db1/RT1-Bb/Cyld	3
BP	GO:0002377	immunoglobulin production	2ÔÂ13ÈÕ	130/18112	0.003786326	0.032589449	0.017792886	RT1-Db1/RT1-Bb	2
BP	GO:0022407	regulation of cell-cell adhesion	3ÔÂ13ÈÕ	463/18112	0.003921085	0.033157241	0.018102884	RT1-Db1/RT1-Bb/Cyld	3
BP	GO:1903131	mononuclear cell differentiation	3ÔÂ13ÈÕ	472/18112	0.004139161	0.034397858	0.018780224	RT1-Db1/RT1-Bb/Cyld	3
BP	GO:0002824	positive regulation of adaptive immune response based on somatic recombination of immune receptors built from immunoglobulin superfamily domains	2ÔÂ13ÈÕ	138/18112	0.004254801	0.034487339	0.018829078	RT1-Db1/RT1-Bb	2
BP	GO:0045785	positive regulation of cell adhesion	3ÔÂ13ÈÕ	481/18112	0.00436458	0.034487339	0.018829078	RT1-Db1/RT1-Bb/Cyld	3
BP	GO:0051249	regulation of lymphocyte activation	3ÔÂ13ÈÕ	481/18112	0.00436458	0.034487339	0.018829078	RT1-Db1/RT1-Bb/Cyld	3
BP	GO:0002821	positive regulation of adaptive immune response	2ÔÂ13ÈÕ	142/18112	0.004498673	0.034973557	0.019094539	RT1-Db1/RT1-Bb	2
BP	GO:0030183	B cell differentiation	2ÔÂ13ÈÕ	152/18112	0.00513619	0.039295933	0.021454429	RT1-Bb/Cyld	2
BP	GO:0016064	immunoglobulin mediated immune response	2ÔÂ13ÈÕ	154/18112	0.005268433	0.039562142	0.021599772	RT1-Db1/RT1-Bb	2
BP	GO:0034341	response to interferon-gamma	2ÔÂ13ÈÕ	155/18112	0.005335144	0.039562142	0.021599772	RT1-Db1/RT1-Bb	2
BP	GO:0019724	B cell mediated immunity	2ÔÂ13ÈÕ	159/18112	0.005605901	0.040940064	0.022352077	RT1-Db1/RT1-Bb	2
BP	GO:0045580	regulation of T cell differentiation	2ÔÂ13ÈÕ	165/18112	0.006023727	0.043334875	0.023659574	RT1-Db1/Cyld	2
BP	GO:0046631	alpha-beta T cell activation	2ÔÂ13ÈÕ	180/18112	0.007129009	0.047411985	0.025885557	RT1-Db1/RT1-Bb	2
BP	GO:0002424	T cell mediated immune response to tumor cell	1ÔÂ13ÈÕ	10/18112	0.007156196	0.047411985	0.025885557	RT1-Db1	1
BP	GO:0002840	regulation of T cell mediated immune response to tumor cell	1ÔÂ13ÈÕ	10/18112	0.007156196	0.047411985	0.025885557	RT1-Db1	1
BP	GO:0043379	memory T cell differentiation	1ÔÂ13ÈÕ	10/18112	0.007156196	0.047411985	0.025885557	RT1-Db1	1
BP	GO:0071317	cellular response to isoquinoline alkaloid	1ÔÂ13ÈÕ	10/18112	0.007156196	0.047411985	0.025885557	RT1-Bb	1
BP	GO:0043123	positive regulation of I-kappaB kinase/NF-kappaB signaling	2ÔÂ13ÈÕ	183/18112	0.007360366	0.047411985	0.025885557	RT1-Db1/S100b	2
BP	GO:1902107	positive regulation of leukocyte differentiation	2ÔÂ13ÈÕ	185/18112	0.007516494	0.047411985	0.025885557	RT1-Db1/Cyld	2
BP	GO:1903708	positive regulation of hemopoiesis	2ÔÂ13ÈÕ	185/18112	0.007516494	0.047411985	0.025885557	RT1-Db1/Cyld	2
BP	GO:0042129	regulation of T cell proliferation	2ÔÂ13ÈÕ	189/18112	0.007833271	0.047411985	0.025885557	RT1-Db1/RT1-Bb	2
BP	GO:0002361	CD4-positive, CD25-positive, alpha-beta regulatory T cell differentiation	1ÔÂ13ÈÕ	11/18112	0.007869209	0.047411985	0.025885557	RT1-Db1	1
BP	GO:0002579	positive regulation of antigen processing and presentation	1ÔÂ13ÈÕ	11/18112	0.007869209	0.047411985	0.025885557	RT1-Bb	1
BP	GO:0045657	positive regulation of monocyte differentiation	1ÔÂ13ÈÕ	11/18112	0.007869209	0.047411985	0.025885557	RT1-Db1	1
BP	GO:0090715	immunological memory formation process	1ÔÂ13ÈÕ	11/18112	0.007869209	0.047411985	0.025885557	RT1-Db1	1
BP	GO:0031644	regulation of nervous system process	2ÔÂ13ÈÕ	197/18112	0.008484796	0.050489771	0.027565938	Grin2d/S100b	2
BP	GO:0045619	regulation of lymphocyte differentiation	2ÔÂ13ÈÕ	199/18112	0.008651398	0.050853337	0.027764434	RT1-Db1/Cyld	2
BP	GO:0046598	positive regulation of viral entry into host cell	1ÔÂ13ÈÕ	13/18112	0.009293818	0.052921168	0.028893409	RT1-Db1	1
BP	GO:0075294	positive regulation by symbiont of entry into host	1ÔÂ13ÈÕ	13/18112	0.009293818	0.052921168	0.028893409	RT1-Db1	1
BP	GO:0002822	regulation of adaptive immune response based on somatic recombination of immune receptors built from immunoglobulin superfamily domains	2ÔÂ13ÈÕ	207/18112	0.009332571	0.052921168	0.028893409	RT1-Db1/RT1-Bb	2
BP	GO:0060291	long-term synaptic potentiation	2ÔÂ13ÈÕ	210/18112	0.009594067	0.0537714	0.029357611	Grin2d/S100b	2
BP	GO:0090713	immunological memory process	1ÔÂ13ÈÕ	14/18112	0.010005415	0.055432297	0.030264412	RT1-Db1	1
BP	GO:0002819	regulation of adaptive immune response	2ÔÂ13ÈÕ	220/18112	0.010489357	0.057453071	0.031367696	RT1-Db1/RT1-Bb	2
BP	GO:0050862	positive regulation of T cell receptor signaling pathway	1ÔÂ13ÈÕ	15/18112	0.010716539	0.058037885	0.031686987	Cyld	1
BP	GO:0002440	production of molecular mediator of immune response	2ÔÂ13ÈÕ	225/18112	0.01095053	0.058646174	0.032019095	RT1-Db1/RT1-Bb	2
BP	GO:0042098	T cell proliferation	2ÔÂ13ÈÕ	227/18112	0.011137506	0.058992064	0.032207941	RT1-Db1/RT1-Bb	2
BP	GO:0002468	dendritic cell antigen processing and presentation	1ÔÂ13ÈÕ	16/18112	0.011427192	0.059224801	0.032335008	RT1-Db1	1
BP	GO:0051597	response to methylmercury	1ÔÂ13ÈÕ	16/18112	0.011427192	0.059224801	0.032335008	S100b	1
BP	GO:0016045	detection of bacterium	1ÔÂ13ÈÕ	17/18112	0.012137373	0.062236319	0.033979209	RT1-Db1	1
BP	GO:0043122	regulation of I-kappaB kinase/NF-kappaB signaling	2ÔÂ13ÈÕ	245/18112	0.012884014	0.064694537	0.035321324	RT1-Db1/S100b	2
BP	GO:0006959	humoral immune response	2ÔÂ13ÈÕ	249/18112	0.013287538	0.064694537	0.035321324	RT1-Db1/RT1-Bb	2
BP	GO:0050670	regulation of lymphocyte proliferation	2ÔÂ13ÈÕ	249/18112	0.013287538	0.064694537	0.035321324	RT1-Db1/RT1-Bb	2
BP	GO:0002827	positive regulation of T-helper 1 type immune response	1ÔÂ13ÈÕ	19/18112	0.013556324	0.064694537	0.035321324	RT1-Bb	1
BP	GO:0002862	negative regulation of inflammatory response to antigenic stimulus	1ÔÂ13ÈÕ	19/18112	0.013556324	0.064694537	0.035321324	RT1-Db1	1
BP	GO:0006085	acetyl-CoA biosynthetic process	1ÔÂ13ÈÕ	19/18112	0.013556324	0.064694537	0.035321324	Dip2a	1
BP	GO:0045655	regulation of monocyte differentiation	1ÔÂ13ÈÕ	19/18112	0.013556324	0.064694537	0.035321324	RT1-Db1	1
BP	GO:0032944	regulation of mononuclear cell proliferation	2ÔÂ13ÈÕ	253/18112	0.013696602	0.064723157	0.035336949	RT1-Db1/RT1-Bb	2
BP	GO:0098543	detection of other organism	1ÔÂ13ÈÕ	20/18112	0.014265094	0.066755098	0.03644633	RT1-Db1	1
BP	GO:0002577	regulation of antigen processing and presentation	1ÔÂ13ÈÕ	21/18112	0.014973393	0.067450238	0.036825856	RT1-Bb	1
BP	GO:0002836	positive regulation of response to tumor cell	1ÔÂ13ÈÕ	21/18112	0.014973393	0.067450238	0.036825856	RT1-Db1	1
BP	GO:0002839	positive regulation of immune response to tumor cell	1ÔÂ13ÈÕ	21/18112	0.014973393	0.067450238	0.036825856	RT1-Db1	1
BP	GO:0019985	translesion synthesis	1ÔÂ13ÈÕ	21/18112	0.014973393	0.067450238	0.036825856	Sprtn	1
BP	GO:0070663	regulation of leukocyte proliferation	2ÔÂ13ÈÕ	271/18112	0.015605131	0.068712267	0.037514887	RT1-Db1/RT1-Bb	2
BP	GO:0043369	CD4-positive or CD8-positive, alpha-beta T cell lineage commitment	1ÔÂ13ÈÕ	22/18112	0.015681223	0.068712267	0.037514887	Cyld	1
BP	GO:2001014	regulation of skeletal muscle cell differentiation	1ÔÂ13ÈÕ	22/18112	0.015681223	0.068712267	0.037514887	S100b	1
BP	GO:0007249	I-kappaB kinase/NF-kappaB signaling	2ÔÂ13ÈÕ	278/18112	0.016376882	0.070529437	0.038507009	RT1-Db1/S100b	2
BP	GO:0050857	positive regulation of antigen receptor-mediated signaling pathway	1ÔÂ13ÈÕ	23/18112	0.016388583	0.070529437	0.038507009	Cyld	1
BP	GO:0031643	positive regulation of myelination	1ÔÂ13ÈÕ	24/18112	0.017095474	0.071034641	0.038782835	S100b	1
BP	GO:0045591	positive regulation of regulatory T cell differentiation	1ÔÂ13ÈÕ	24/18112	0.017095474	0.071034641	0.038782835	RT1-Db1	1
BP	GO:0060544	regulation of necroptotic process	1ÔÂ13ÈÕ	24/18112	0.017095474	0.071034641	0.038782835	Cyld	1
BP	GO:1903902	positive regulation of viral life cycle	1ÔÂ13ÈÕ	24/18112	0.017095474	0.071034641	0.038782835	RT1-Db1	1
BP	GO:0042113	B cell activation	2ÔÂ13ÈÕ	289/18112	0.017622519	0.072598752	0.039636794	RT1-Bb/Cyld	2
BP	GO:0098581	detection of external biotic stimulus	1ÔÂ13ÈÕ	26/18112	0.018507849	0.074522745	0.040687238	RT1-Db1	1
BP	GO:0030217	T cell differentiation	2ÔÂ13ÈÕ	297/18112	0.01855338	0.074522745	0.040687238	RT1-Db1/Cyld	2
BP	GO:0050806	positive regulation of synaptic transmission	2ÔÂ13ÈÕ	297/18112	0.01855338	0.074522745	0.040687238	Grin2d/S100b	2
BP	GO:0016540	protein autoprocessing	1ÔÂ13ÈÕ	27/18112	0.019213334	0.075291274	0.041106833	Sprtn	1
BP	GO:0062098	regulation of programmed necrotic cell death	1ÔÂ13ÈÕ	27/18112	0.019213334	0.075291274	0.041106833	Cyld	1
BP	GO:1901223	negative regulation of NIK/NF-kappaB signaling	1ÔÂ13ÈÕ	27/18112	0.019213334	0.075291274	0.041106833	Cyld	1
BP	GO:0002837	regulation of immune response to tumor cell	1ÔÂ13ÈÕ	28/18112	0.01991835	0.076195594	0.041600564	RT1-Db1	1
BP	GO:0035235	ionotropic glutamate receptor signaling pathway	1ÔÂ13ÈÕ	28/18112	0.01991835	0.076195594	0.041600564	Grin2d	1
BP	GO:1990806	ligand-gated ion channel signaling pathway	1ÔÂ13ÈÕ	28/18112	0.01991835	0.076195594	0.041600564	Grin2d	1
BP	GO:0002360	T cell lineage commitment	1ÔÂ13ÈÕ	29/18112	0.020622899	0.077658104	0.042399052	Cyld	1
BP	GO:0006301	postreplication repair	1ÔÂ13ÈÕ	29/18112	0.020622899	0.077658104	0.042399052	Sprtn	1
BP	GO:0002449	lymphocyte mediated immunity	2ÔÂ13ÈÕ	317/18112	0.020970798	0.078356004	0.042780085	RT1-Db1/RT1-Bb	2
BP	GO:0006790	sulfur compound metabolic process	2ÔÂ13ÈÕ	319/18112	0.021219533	0.078470264	0.042842468	Dip2a/Mcee	2
BP	GO:0002825	regulation of T-helper 1 type immune response	1ÔÂ13ÈÕ	30/18112	0.02132698	0.078470264	0.042842468	RT1-Bb	1
BP	GO:1902105	regulation of leukocyte differentiation	2ÔÂ13ÈÕ	322/18112	0.021594994	0.07871739	0.042977391	RT1-Db1/Cyld	2
BP	GO:0046651	lymphocyte proliferation	2ÔÂ13ÈÕ	323/18112	0.021720774	0.07871739	0.042977391	RT1-Db1/RT1-Bb	2
BP	GO:0043372	positive regulation of CD4-positive, alpha-beta T cell differentiation	1ÔÂ13ÈÕ	31/18112	0.022030594	0.078832111	0.043040026	RT1-Db1	1
BP	GO:0032943	mononuclear cell proliferation	2ÔÂ13ÈÕ	327/18112	0.022227015	0.078832111	0.043040026	RT1-Db1/RT1-Bb	2
BP	GO:0002460	adaptive immune response based on somatic recombination of immune receptors built from immunoglobulin superfamily domains	2ÔÂ13ÈÕ	330/18112	0.022609962	0.078832111	0.043040026	RT1-Db1/RT1-Bb	2
BP	GO:0002418	immune response to tumor cell	1ÔÂ13ÈÕ	32/18112	0.022733741	0.078832111	0.043040026	RT1-Db1	1
BP	GO:0002834	regulation of response to tumor cell	1ÔÂ13ÈÕ	32/18112	0.022733741	0.078832111	0.043040026	RT1-Db1	1
BP	GO:0045577	regulation of B cell differentiation	1ÔÂ13ÈÕ	32/18112	0.022733741	0.078832111	0.043040026	Cyld	1
BP	GO:0002483	antigen processing and presentation of endogenous peptide antigen	1ÔÂ13ÈÕ	33/18112	0.023436422	0.078995492	0.043129227	RT1-Db1	1
BP	GO:0035384	thioester biosynthetic process	1ÔÂ13ÈÕ	33/18112	0.023436422	0.078995492	0.043129227	Dip2a	1
BP	GO:0070536	protein K63-linked deubiquitination	1ÔÂ13ÈÕ	33/18112	0.023436422	0.078995492	0.043129227	Cyld	1
BP	GO:0071616	acyl-CoA biosynthetic process	1ÔÂ13ÈÕ	33/18112	0.023436422	0.078995492	0.043129227	Dip2a	1
BP	GO:0000731	DNA synthesis involved in DNA repair	1ÔÂ13ÈÕ	34/18112	0.024138636	0.079724583	0.043527289	Sprtn	1
BP	GO:0048167	regulation of synaptic plasticity	2ÔÂ13ÈÕ	347/18112	0.02483227	0.079724583	0.043527289	Grin2d/S100b	2
BP	GO:0001964	startle response	1ÔÂ13ÈÕ	35/18112	0.024840384	0.079724583	0.043527289	Grin2d	1
BP	GO:0007020	microtubule nucleation	1ÔÂ13ÈÕ	35/18112	0.024840384	0.079724583	0.043527289	Tubgcp4	1
BP	GO:0019883	antigen processing and presentation of endogenous antigen	1ÔÂ13ÈÕ	35/18112	0.024840384	0.079724583	0.043527289	RT1-Db1	1
BP	GO:0030224	monocyte differentiation	1ÔÂ13ÈÕ	35/18112	0.024840384	0.079724583	0.043527289	RT1-Db1	1
BP	GO:0000413	protein peptidyl-prolyl isomerization	1ÔÂ13ÈÕ	36/18112	0.025541666	0.079724583	0.043527289	Fkbp11	1
BP	GO:0009595	detection of biotic stimulus	1ÔÂ13ÈÕ	36/18112	0.025541666	0.079724583	0.043527289	RT1-Db1	1
BP	GO:0032633	interleukin-4 production	1ÔÂ13ÈÕ	36/18112	0.025541666	0.079724583	0.043527289	RT1-Db1	1
BP	GO:0032673	regulation of interleukin-4 production	1ÔÂ13ÈÕ	36/18112	0.025541666	0.079724583	0.043527289	RT1-Db1	1
BP	GO:0071108	protein K48-linked deubiquitination	1ÔÂ13ÈÕ	36/18112	0.025541666	0.079724583	0.043527289	Cyld	1
BP	GO:0070661	leukocyte proliferation	2ÔÂ13ÈÕ	353/18112	0.025637573	0.079724583	0.043527289	RT1-Db1/RT1-Bb	2
BP	GO:0000184	nuclear-transcribed mRNA catabolic process, nonsense-mediated decay	1ÔÂ13ÈÕ	37/18112	0.026242482	0.080344245	0.043865607	Smg5	1
BP	GO:0006084	acetyl-CoA metabolic process	1ÔÂ13ÈÕ	37/18112	0.026242482	0.080344245	0.043865607	Dip2a	1
BP	GO:0043368	positive T cell selection	1ÔÂ13ÈÕ	38/18112	0.026942833	0.080344245	0.043865607	Cyld	1
BP	GO:0045622	regulation of T-helper cell differentiation	1ÔÂ13ÈÕ	38/18112	0.026942833	0.080344245	0.043865607	RT1-Db1	1
BP	GO:0070266	necroptotic process	1ÔÂ13ÈÕ	38/18112	0.026942833	0.080344245	0.043865607	Cyld	1
BP	GO:2000516	positive regulation of CD4-positive, alpha-beta T cell activation	1ÔÂ13ÈÕ	38/18112	0.026942833	0.080344245	0.043865607	RT1-Db1	1
BP	GO:0009150	purine ribonucleotide metabolic process	2ÔÂ13ÈÕ	363/18112	0.027003668	0.080344245	0.043865607	Dip2a/Mcee	2
BP	GO:0046329	negative regulation of JNK cascade	1ÔÂ13ÈÕ	39/18112	0.02764272	0.081741048	0.04462822	Cyld	1
BP	GO:0002861	regulation of inflammatory response to antigenic stimulus	1ÔÂ13ÈÕ	40/18112	0.028342141	0.082294651	0.044930471	RT1-Db1	1
BP	GO:0045589	regulation of regulatory T cell differentiation	1ÔÂ13ÈÕ	40/18112	0.028342141	0.082294651	0.044930471	RT1-Db1	1
BP	GO:2000758	positive regulation of peptidyl-lysine acetylation	1ÔÂ13ÈÕ	40/18112	0.028342141	0.082294651	0.044930471	Dip2a	1
BP	GO:0032689	negative regulation of interferon-gamma production	1ÔÂ13ÈÕ	41/18112	0.029041098	0.083320293	0.045490442	RT1-Db1	1
BP	GO:2000463	positive regulation of excitatory postsynaptic potential	1ÔÂ13ÈÕ	41/18112	0.029041098	0.083320293	0.045490442	Grin2d	1
BP	GO:0009259	ribonucleotide metabolic process	2ÔÂ13ÈÕ	382/18112	0.029680263	0.084320488	0.046036519	Dip2a/Mcee	2
BP	GO:0010803	regulation of tumor necrosis factor-mediated signaling pathway	1ÔÂ13ÈÕ	42/18112	0.029739591	0.084320488	0.046036519	Cyld	1
BP	GO:0001916	positive regulation of T cell mediated cytotoxicity	1ÔÂ13ÈÕ	43/18112	0.03043762	0.084619231	0.046199624	RT1-Db1	1
BP	GO:0010939	regulation of necrotic cell death	1ÔÂ13ÈÕ	43/18112	0.03043762	0.084619231	0.046199624	Cyld	1
BP	GO:0051968	positive regulation of synaptic transmission, glutamatergic	1ÔÂ13ÈÕ	43/18112	0.03043762	0.084619231	0.046199624	Grin2d	1
BP	GO:0006163	purine nucleotide metabolic process	2ÔÂ13ÈÕ	388/18112	0.030547191	0.084619231	0.046199624	Dip2a/Mcee	2
BP	GO:0019693	ribose phosphate metabolic process	2ÔÂ13ÈÕ	392/18112	0.031130846	0.084768855	0.046281314	Dip2a/Mcee	2
BP	GO:0045066	regulatory T cell differentiation	1ÔÂ13ÈÕ	44/18112	0.031135186	0.084768855	0.046281314	RT1-Db1	1
BP	GO:0030225	macrophage differentiation	1ÔÂ13ÈÕ	45/18112	0.031832288	0.084768855	0.046281314	RT1-Db1	1
BP	GO:0033866	nucleoside bisphosphate biosynthetic process	1ÔÂ13ÈÕ	45/18112	0.031832288	0.084768855	0.046281314	Dip2a	1
BP	GO:0034030	ribonucleoside bisphosphate biosynthetic process	1ÔÂ13ÈÕ	45/18112	0.031832288	0.084768855	0.046281314	Dip2a	1
BP	GO:0034033	purine nucleoside bisphosphate biosynthetic process	1ÔÂ13ÈÕ	45/18112	0.031832288	0.084768855	0.046281314	Dip2a	1
BP	GO:0050856	regulation of T cell receptor signaling pathway	1ÔÂ13ÈÕ	45/18112	0.031832288	0.084768855	0.046281314	Cyld	1
BP	GO:1900744	regulation of p38MAPK cascade	1ÔÂ13ÈÕ	46/18112	0.032528927	0.086148037	0.047034307	Cyld	1
BP	GO:1903706	regulation of hemopoiesis	2ÔÂ13ÈÕ	406/18112	0.033209146	0.087035325	0.047518741	RT1-Db1/Cyld	2
BP	GO:0035774	positive regulation of insulin secretion involved in cellular response to glucose stimulus	1ÔÂ13ÈÕ	47/18112	0.033225103	0.087035325	0.047518741	RT1-Db1	1
BP	GO:0046596	regulation of viral entry into host cell	1ÔÂ13ÈÕ	48/18112	0.033920817	0.087902334	0.047992102	RT1-Db1	1
BP	GO:0097300	programmed necrotic cell death	1ÔÂ13ÈÕ	48/18112	0.033920817	0.087902334	0.047992102	Cyld	1
BP	GO:0002250	adaptive immune response	2ÔÂ13ÈÕ	415/18112	0.034573982	0.088444722	0.04828823	RT1-Db1/RT1-Bb	2
BP	GO:0072521	purine-containing compound metabolic process	2ÔÂ13ÈÕ	415/18112	0.034573982	0.088444722	0.04828823	Dip2a/Mcee	2
BP	GO:1901654	response to ketone	2ÔÂ13ÈÕ	417/18112	0.034880301	0.088444722	0.04828823	RT1-Db1/RT1-Bb	2
BP	GO:0002347	response to tumor cell	1ÔÂ13ÈÕ	50/18112	0.035310859	0.088444722	0.04828823	RT1-Db1	1
BP	GO:1901985	positive regulation of protein acetylation	1ÔÂ13ÈÕ	50/18112	0.035310859	0.088444722	0.04828823	Dip2a	1
BP	GO:0002443	leukocyte mediated immunity	2ÔÂ13ÈÕ	423/18112	0.035805797	0.088444722	0.04828823	RT1-Db1/RT1-Bb	2
BP	GO:0046638	positive regulation of alpha-beta T cell differentiation	1ÔÂ13ÈÕ	51/18112	0.036005188	0.088444722	0.04828823	RT1-Db1	1
BP	GO:0001914	regulation of T cell mediated cytotoxicity	1ÔÂ13ÈÕ	52/18112	0.036699055	0.088444722	0.04828823	RT1-Db1	1
BP	GO:0032873	negative regulation of stress-activated MAPK cascade	1ÔÂ13ÈÕ	52/18112	0.036699055	0.088444722	0.04828823	Cyld	1
BP	GO:0043370	regulation of CD4-positive, alpha-beta T cell differentiation	1ÔÂ13ÈÕ	52/18112	0.036699055	0.088444722	0.04828823	RT1-Db1	1
BP	GO:0045058	T cell selection	1ÔÂ13ÈÕ	52/18112	0.036699055	0.088444722	0.04828823	Cyld	1
BP	GO:0045581	negative regulation of T cell differentiation	1ÔÂ13ÈÕ	52/18112	0.036699055	0.088444722	0.04828823	Cyld	1
BP	GO:0070303	negative regulation of stress-activated protein kinase signaling cascade	1ÔÂ13ÈÕ	52/18112	0.036699055	0.088444722	0.04828823	Cyld	1
BP	GO:0071312	cellular response to alkaloid	1ÔÂ13ÈÕ	52/18112	0.036699055	0.088444722	0.04828823	RT1-Bb	1
BP	GO:0018208	peptidyl-proline modification	1ÔÂ13ÈÕ	53/18112	0.037392461	0.089667493	0.048955827	Fkbp11	1
BP	GO:0052372	modulation by symbiont of entry into host	1ÔÂ13ÈÕ	54/18112	0.038085406	0.090877058	0.049616214	RT1-Db1	1
BP	GO:0007215	glutamate receptor signaling pathway	1ÔÂ13ÈÕ	57/18112	0.04016148	0.09489134	0.051807895	Grin2d	1
BP	GO:0038066	p38MAPK cascade	1ÔÂ13ÈÕ	57/18112	0.04016148	0.09489134	0.051807895	Cyld	1
BP	GO:0031646	positive regulation of nervous system process	1ÔÂ13ÈÕ	58/18112	0.040852585	0.096053395	0.052442343	S100b	1
BP	GO:0043278	response to morphine	1ÔÂ13ÈÕ	59/18112	0.041543231	0.096427448	0.052646565	RT1-Bb	1
BP	GO:0009117	nucleotide metabolic process	2ÔÂ13ÈÕ	462/18112	0.042055086	0.096427448	0.052646565	Dip2a/Mcee	2
BP	GO:0050832	defense response to fungus	1ÔÂ13ÈÕ	60/18112	0.042233417	0.096427448	0.052646565	RT1-Bb	1
BP	GO:0098815	modulation of excitatory postsynaptic potential	1ÔÂ13ÈÕ	60/18112	0.042233417	0.096427448	0.052646565	Grin2d	1
BP	GO:2001238	positive regulation of extrinsic apoptotic signaling pathway	1ÔÂ13ÈÕ	60/18112	0.042233417	0.096427448	0.052646565	Cyld	1
BP	GO:0014072	response to isoquinoline alkaloid	1ÔÂ13ÈÕ	61/18112	0.042923145	0.096427448	0.052646565	RT1-Bb	1
BP	GO:0031641	regulation of myelination	1ÔÂ13ÈÕ	61/18112	0.042923145	0.096427448	0.052646565	S100b	1
BP	GO:0045620	negative regulation of lymphocyte differentiation	1ÔÂ13ÈÕ	61/18112	0.042923145	0.096427448	0.052646565	Cyld	1
BP	GO:0051930	regulation of sensory perception of pain	1ÔÂ13ÈÕ	61/18112	0.042923145	0.096427448	0.052646565	Grin2d	1
BP	GO:0006753	nucleoside phosphate metabolic process	2ÔÂ13ÈÕ	470/18112	0.04338572	0.096427448	0.052646565	Dip2a/Mcee	2
BP	GO:0031122	cytoplasmic microtubule organization	1ÔÂ13ÈÕ	62/18112	0.043612414	0.096427448	0.052646565	Tubgcp4	1
BP	GO:0048524	positive regulation of viral process	1ÔÂ13ÈÕ	62/18112	0.043612414	0.096427448	0.052646565	RT1-Db1	1
BP	GO:0051931	regulation of sensory perception	1ÔÂ13ÈÕ	62/18112	0.043612414	0.096427448	0.052646565	Grin2d	1
BP	GO:0050854	regulation of antigen receptor-mediated signaling pathway	1ÔÂ13ÈÕ	63/18112	0.044301225	0.097503153	0.053233868	Cyld	1
BP	GO:0032613	interleukin-10 production	1ÔÂ13ÈÕ	64/18112	0.044989578	0.097680075	0.053330462	RT1-Db1	1
BP	GO:0032653	regulation of interleukin-10 production	1ÔÂ13ÈÕ	64/18112	0.044989578	0.097680075	0.053330462	RT1-Db1	1
BP	GO:0043903	regulation of biological process involved in symbiotic interaction	1ÔÂ13ÈÕ	64/18112	0.044989578	0.097680075	0.053330462	RT1-Db1	1
BP	GO:0001913	T cell mediated cytotoxicity	1ÔÂ13ÈÕ	65/18112	0.045677474	0.098728889	0.053903084	RT1-Db1	1
BP	GO:0042093	T-helper cell differentiation	1ÔÂ13ÈÕ	66/18112	0.046364911	0.099767354	0.054470056	RT1-Db1	1
BP	GO:0070265	necrotic cell death	1ÔÂ13ÈÕ	67/18112	0.047051892	0.100795609	0.055031453	Cyld	1
BP	GO:0002294	CD4-positive, alpha-beta T cell differentiation involved in immune response	1ÔÂ13ÈÕ	68/18112	0.047738416	0.100920687	0.055099742	RT1-Db1	1
BP	GO:0061077	chaperone-mediated protein folding	1ÔÂ13ÈÕ	68/18112	0.047738416	0.100920687	0.055099742	Fkbp11	1
BP	GO:2000514	regulation of CD4-positive, alpha-beta T cell activation	1ÔÂ13ÈÕ	68/18112	0.047738416	0.100920687	0.055099742	RT1-Db1	1
BP	GO:0002293	alpha-beta T cell differentiation involved in immune response	1ÔÂ13ÈÕ	69/18112	0.048424484	0.101924022	0.055647534	RT1-Db1	1
BP	GO:0002287	alpha-beta T cell activation involved in immune response	1ÔÂ13ÈÕ	70/18112	0.049110095	0.102472146	0.055946793	RT1-Db1	1
BP	GO:1902017	regulation of cilium assembly	1ÔÂ13ÈÕ	70/18112	0.049110095	0.102472146	0.055946793	Cyld	1
BP	GO:0046637	regulation of alpha-beta T cell differentiation	1ÔÂ13ÈÕ	71/18112	0.04979525	0.103453925	0.056482815	RT1-Db1	1
CC	GO:0042613	MHC class II protein complex	2ÔÂ13ÈÕ	13/18418	3.57E-05	0.002428646	0.001917352	RT1-Db1/RT1-Bb	2
CC	GO:0042611	MHC protein complex	2ÔÂ13ÈÕ	20/18418	8.68E-05	0.002949732	0.002328735	RT1-Db1/RT1-Bb	2
CC	GO:0097542	ciliary tip	1ÔÂ13ÈÕ	12/18418	0.008439682	0.16727807	0.132061634	Cyld	1
CC	GO:0000930	gamma-tubulin complex	1ÔÂ13ÈÕ	14/18418	0.009839886	0.16727807	0.132061634	Tubgcp4	1
CC	GO:0005770	late endosome	2ÔÂ13ÈÕ	260/18418	0.013974509	0.174788023	0.137990545	RT1-Db1/RT1-Bb	2
CC	GO:0005697	telomerase holoenzyme complex	1ÔÂ13ÈÕ	22/18418	0.015422473	0.174788023	0.137990545	Smg5	1
CC	GO:0016592	mediator complex	1ÔÂ13ÈÕ	39/18418	0.027189131	0.181683108	0.143434032	Cdk19	1
CC	GO:0005819	spindle	2ÔÂ13ÈÕ	375/18418	0.027806203	0.181683108	0.143434032	Cyld/Tubgcp4	2
CC	GO:0001772	immunological synapse	1ÔÂ13ÈÕ	44/18418	0.030625128	0.181683108	0.143434032	RT1-Db1	1
CC	GO:0005874	microtubule	2ÔÂ13ÈÕ	397/18418	0.030898349	0.181683108	0.143434032	Cyld/Tubgcp4	2
CC	GO:0008328	ionotropic glutamate receptor complex	1ÔÂ13ÈÕ	45/18418	0.031310981	0.181683108	0.143434032	Grin2d	1
CC	GO:0098878	neurotransmitter receptor complex	1ÔÂ13ÈÕ	47/18418	0.032681345	0.181683108	0.143434032	Grin2d	1
CC	GO:0098686	hippocampal mossy fiber to CA3 synapse	1ÔÂ13ÈÕ	50/18418	0.034733535	0.181683108	0.143434032	Grin2d	1
CC	GO:0009897	external side of plasma membrane	2ÔÂ13ÈÕ	461/18418	0.040634177	0.185147605	0.146169162	RT1-Db1/RT1-Bb	2
CC	GO:0005771	multivesicular body	1ÔÂ13ÈÕ	59/18418	0.040866018	0.185147605	0.146169162	RT1-Bb	1
CC	GO:0022627	cytosolic small ribosomal subunit	1ÔÂ13ÈÕ	63/18418	0.043580005	0.185147605	0.146169162	Cyld	1
CC	GO:0032153	cell division site	1ÔÂ13ÈÕ	67/18418	0.046286901	0.185147605	0.146169162	Tubgcp4	1
MF	GO:0023026	MHC class II protein complex binding	2ÔÂ13ÈÕ	14/16650	5.09E-05	0.004788455	0.00252024	RT1-Db1/RT1-Bb	2
MF	GO:0023023	MHC protein complex binding	2ÔÂ13ÈÕ	22/16650	0.000128857	0.006056274	0.003187512	RT1-Db1/RT1-Bb	2
MF	GO:0042605	peptide antigen binding	2ÔÂ13ÈÕ	35/16650	0.000330009	0.010340282	0.005442254	RT1-Db1/RT1-Bb	2
MF	GO:0003823	antigen binding	2ÔÂ13ÈÕ	66/16650	0.001173566	0.027578789	0.014515152	RT1-Db1/RT1-Bb	2
MF	GO:0016853	isomerase activity	2ÔÂ13ÈÕ	157/16650	0.006436981	0.064412548	0.033901341	Fkbp11/Mcee	2
MF	GO:0061578	Lys63-specific deubiquitinase activity	1ÔÂ13ÈÕ	10/16650	0.007782528	0.064412548	0.033901341	Cyld	1
MF	GO:0008353	RNA polymerase II CTD heptapeptide repeat kinase activity	1ÔÂ13ÈÕ	11/16650	0.008557698	0.064412548	0.033901341	Cdk19	1
MF	GO:0042608	T cell receptor binding	1ÔÂ13ÈÕ	11/16650	0.008557698	0.064412548	0.033901341	RT1-Db1	1
MF	GO:1990405	protein antigen binding	1ÔÂ13ÈÕ	12/16650	0.009332309	0.064412548	0.033901341	RT1-Bb	1
MF	GO:0051011	microtubule minus-end binding	1ÔÂ13ÈÕ	13/16650	0.010106361	0.064412548	0.033901341	Tubgcp4	1
MF	GO:0016595	glutamate binding	1ÔÂ13ÈÕ	14/16650	0.010879855	0.064412548	0.033901341	Grin2d	1
MF	GO:0044548	S100 protein binding	1ÔÂ13ÈÕ	14/16650	0.010879855	0.064412548	0.033901341	S100b	1
MF	GO:0015643	toxic substance binding	1ÔÂ13ÈÕ	15/16650	0.011652791	0.064412548	0.033901341	RT1-Bb	1
MF	GO:0016854	racemase and epimerase activity	1ÔÂ13ÈÕ	15/16650	0.011652791	0.064412548	0.033901341	Mcee	1
MF	GO:0004303	estradiol 17-beta-dehydrogenase activity	1ÔÂ13ÈÕ	16/16650	0.012425169	0.064412548	0.033901341	Akr1b8	1
MF	GO:0070034	telomerase RNA binding	1ÔÂ13ÈÕ	17/16650	0.01319699	0.064412548	0.033901341	Smg5	1
MF	GO:1990380	Lys48-specific deubiquitinase activity	1ÔÂ13ÈÕ	17/16650	0.01319699	0.064412548	0.033901341	Cyld	1
MF	GO:0004970	ionotropic glutamate receptor activity	1ÔÂ13ÈÕ	18/16650	0.013968255	0.064412548	0.033901341	Grin2d	1
MF	GO:0004032	alditol:NADP+ 1-oxidoreductase activity	1ÔÂ13ÈÕ	19/16650	0.014738963	0.064412548	0.033901341	Akr1b8	1
MF	GO:0070064	proline-rich region binding	1ÔÂ13ÈÕ	20/16650	0.015509114	0.064412548	0.033901341	Cyld	1
MF	GO:0004693	cyclin-dependent protein serine/threonine kinase activity	1ÔÂ13ÈÕ	22/16650	0.017047751	0.064412548	0.033901341	Cdk19	1
MF	GO:0042165	neurotransmitter binding	1ÔÂ13ÈÕ	22/16650	0.017047751	0.064412548	0.033901341	Grin2d	1
MF	GO:0097472	cyclin-dependent protein kinase activity	1ÔÂ13ÈÕ	22/16650	0.017047751	0.064412548	0.033901341	Cdk19	1
MF	GO:0047834	D-threo-aldose 1-dehydrogenase activity	1ÔÂ13ÈÕ	23/16650	0.017816237	0.064412548	0.033901341	Akr1b8	1
MF	GO:0048156	tau protein binding	1ÔÂ13ÈÕ	23/16650	0.017816237	0.064412548	0.033901341	S100b	1
MF	GO:0070530	K63-linked polyubiquitin modification-dependent protein binding	1ÔÂ13ÈÕ	23/16650	0.017816237	0.064412548	0.033901341	Sprtn	1
MF	GO:0030247	polysaccharide binding	1ÔÂ13ÈÕ	24/16650	0.018584168	0.064700435	0.034052861	RT1-Db1	1
MF	GO:0099604	ligand-gated calcium channel activity	1ÔÂ13ÈÕ	25/16650	0.019351544	0.064965899	0.034192578	Grin2d	1
MF	GO:0008066	glutamate receptor activity	1ÔÂ13ÈÕ	26/16650	0.020118367	0.065211259	0.034321715	Grin2d	1
MF	GO:0008106	alcohol dehydrogenase (NADP+) activity	1ÔÂ13ÈÕ	29/16650	0.022415516	0.068497418	0.036051273	Akr1b8	1
MF	GO:0031625	ubiquitin protein ligase binding	2ÔÂ13ÈÕ	304/16650	0.022694483	0.068497418	0.036051273	RT1-Bb/Smg5	2
MF	GO:0033764	steroid dehydrogenase activity, acting on the CH-OH group of donors, NAD or NADP as acceptor	1ÔÂ13ÈÕ	32/16650	0.024707693	0.068497418	0.036051273	Akr1b8	1
MF	GO:0042277	peptide binding	2ÔÂ13ÈÕ	319/16650	0.024829178	0.068497418	0.036051273	RT1-Db1/RT1-Bb	2
MF	GO:0044389	ubiquitin-like protein ligase binding	2ÔÂ13ÈÕ	322/16650	0.025265832	0.068497418	0.036051273	RT1-Bb/Smg5	2
MF	GO:0003755	peptidyl-prolyl cis-trans isomerase activity	1ÔÂ13ÈÕ	34/16650	0.026233054	0.068497418	0.036051273	Fkbp11	1
MF	GO:0004033	aldo-keto reductase (NADP) activity	1ÔÂ13ÈÕ	34/16650	0.026233054	0.068497418	0.036051273	Akr1b8	1
MF	GO:0043015	gamma-tubulin binding	1ÔÂ13ÈÕ	35/16650	0.026994908	0.068581658	0.036095609	Tubgcp4	1
MF	GO:0042162	telomeric DNA binding	1ÔÂ13ÈÕ	36/16650	0.027756212	0.068660103	0.036136896	Smg5	1
MF	GO:0016859	cis-trans isomerase activity	1ÔÂ13ÈÕ	38/16650	0.029277171	0.070565488	0.037139731	Fkbp11	1
MF	GO:0016229	steroid dehydrogenase activity	1ÔÂ13ÈÕ	41/16650	0.031554491	0.07408232	0.038990695	Akr1b8	1
MF	GO:0051721	protein phosphatase 2A binding	1ÔÂ13ÈÕ	42/16650	0.032312501	0.07408232	0.038990695	Smg5	1
MF	GO:0033218	amide binding	2ÔÂ13ÈÕ	398/16650	0.037356662	0.083607768	0.044004088	RT1-Db1/RT1-Bb	2
MF	GO:1904315	transmitter-gated ion channel activity involved in regulation of postsynaptic membrane potential	1ÔÂ13ÈÕ	52/16650	0.03986254	0.087141367	0.045863877	Grin2d	1
MF	GO:0031593	polyubiquitin modification-dependent protein binding	1ÔÂ13ÈÕ	55/16650	0.042116926	0.087234268	0.045912772	Sprtn	1
MF	GO:0099529	neurotransmitter receptor activity involved in regulation of postsynaptic membrane potential	1ÔÂ13ÈÕ	55/16650	0.042116926	0.087234268	0.045912772	Grin2d	1
MF	GO:0022824	transmitter-gated ion channel activity	1ÔÂ13ÈÕ	57/16650	0.043617134	0.087234268	0.045912772	Grin2d	1
MF	GO:0022835	transmitter-gated channel activity	1ÔÂ13ÈÕ	57/16650	0.043617134	0.087234268	0.045912772	Grin2d	1
