# Supplementary material for: Hydrogen-rich water treatment targets RT1-Db1 and RT1-Bb to alleviate premature ovarian failure in rats
Source: PeerJ. 2023 Jun 28;11:e15564. doi: 10.7717/peerj.15564 (PMC10314742; doi:10.7717/peerj.15564)
Supplement: Table S3 [file peerj-11-15564-s004.csv]

ID	Description	Pathway Class 1	Pathway Class2	GeneRatio	BgRatio	pvalue	p.adjust	qvalue	geneID	Count
rno00280	Valine, leucine and isoleucine degradation	Metabolism	Amino acid metabolism	1ÔÂ8ÈÕ	56/8963	0.048922489	0.084255398	0.037192536	Mcee	1
rno00630	Glyoxylate and dicarboxylate metabolism	Metabolism	Carbohydrate metabolism	1ÔÂ8ÈÕ	31/8963	0.02734722	0.056436764	0.024912663	Mcee	1
rno00640	Propanoate metabolism	Metabolism	Carbohydrate metabolism	1ÔÂ8ÈÕ	31/8963	0.02734722	0.056436764	0.024912663	Mcee	1
rno00052	Galactose metabolism	Metabolism	Carbohydrate metabolism	1ÔÂ8ÈÕ	32/8963	0.028218382	0.056436764	0.024912663	Akr1b8	1
rno00040	Pentose and glucuronate interconversions	Metabolism	Carbohydrate metabolism	1ÔÂ8ÈÕ	35/8963	0.030827774	0.059550452	0.026287126	Akr1b8	1
rno00051	Fructose and mannose metabolism	Metabolism	Carbohydrate metabolism	1ÔÂ8ÈÕ	36/8963	0.031696208	0.059550452	0.026287126	Akr1b8	1
rno05416	Viral myocarditis	Human Diseases	Cardiovascular disease	2ÔÂ8ÈÕ	85/8963	0.002398202	0.011095548	0.004897865	RT1-Db1/RT1-Bb	2
rno04217	Necroptosis	Cellular Processes	Cell growth and death	2ÔÂ8ÈÕ	164/8963	0.008666627	0.023362211	0.010312691	Cyld/Irf9	2
rno04380	Osteoclast differentiation	Organismal Systems	Development and regeneration	2ÔÂ8ÈÕ	121/8963	0.004799042	0.013524574	0.0059701	Cyld/Irf9	2
rno04940	Type I diabetes mellitus	Human Diseases	Endocrine and metabolic disease	2ÔÂ8ÈÕ	69/8963	0.001587283	0.010414919	0.004597418	RT1-Db1/RT1-Bb	2
rno05310	Asthma	Human Diseases	Immune disease	2ÔÂ8ÈÕ	26/8963	0.00022416	0.010414919	0.004597418	RT1-Db1/RT1-Bb	2
rno05321	Inflammatory bowel disease	Human Diseases	Immune disease	2ÔÂ8ÈÕ	61/8963	0.0012426	0.010414919	0.004597418	RT1-Db1/RT1-Bb	2
rno05332	Graft-versus-host disease	Human Diseases	Immune disease	2ÔÂ8ÈÕ	61/8963	0.0012426	0.010414919	0.004597418	RT1-Db1/RT1-Bb	2
rno05330	Allograft rejection	Human Diseases	Immune disease	2ÔÂ8ÈÕ	62/8963	0.001283446	0.010414919	0.004597418	RT1-Db1/RT1-Bb	2
rno05320	Autoimmune thyroid disease	Human Diseases	Immune disease	2ÔÂ8ÈÕ	71/8963	0.001679826	0.010414919	0.004597418	RT1-Db1/RT1-Bb	2
rno05323	Rheumatoid arthritis	Human Diseases	Immune disease	2ÔÂ8ÈÕ	86/8963	0.002454204	0.011095548	0.004897865	RT1-Db1/RT1-Bb	2
rno05322	Systemic lupus erythematosus	Human Diseases	Immune disease	2ÔÂ8ÈÕ	119/8963	0.004645217	0.013524574	0.0059701	RT1-Db1/RT1-Bb	2
rno04672	Intestinal immune network for IgA production	Organismal Systems	Immune system	2ÔÂ8ÈÕ	43/8963	0.000618106	0.010414919	0.004597418	RT1-Db1/RT1-Bb	2
rno04612	Antigen processing and presentation	Organismal Systems	Immune system	2ÔÂ8ÈÕ	87/8963	0.002510826	0.011095548	0.004897865	RT1-Db1/RT1-Bb	2
rno04658	Th1 and Th2 cell differentiation	Organismal Systems	Immune system	2ÔÂ8ÈÕ	89/8963	0.002625928	0.011095548	0.004897865	RT1-Db1/RT1-Bb	2
rno04640	Hematopoietic cell lineage	Organismal Systems	Immune system	2ÔÂ8ÈÕ	90/8963	0.002684407	0.011095548	0.004897865	RT1-Db1/RT1-Bb	2
rno04659	Th17 cell differentiation	Organismal Systems	Immune system	2ÔÂ8ÈÕ	104/8963	0.003567506	0.012811775	0.005655453	RT1-Db1/RT1-Bb	2
rno04625	C-type lectin receptor signaling pathway	Organismal Systems	Immune system	2ÔÂ8ÈÕ	113/8963	0.004197981	0.013013741	0.005744606	Cyld/Irf9	2
rno05150	Staphylococcus aureus infection	Human Diseases	Infectious disease: bacterial	2ÔÂ8ÈÕ	100/8963	0.003302989	0.012799081	0.005649849	RT1-Db1/RT1-Bb	2
rno05152	Tuberculosis	Human Diseases	Infectious disease: bacterial	2ÔÂ8ÈÕ	177/8963	0.010040896	0.025720495	0.011353699	RT1-Db1/RT1-Bb	2
rno05140	Leishmaniasis	Human Diseases	Infectious disease: parasitic	2ÔÂ8ÈÕ	71/8963	0.001679826	0.010414919	0.004597418	RT1-Db1/RT1-Bb	2
rno05145	Toxoplasmosis	Human Diseases	Infectious disease: parasitic	2ÔÂ8ÈÕ	111/8963	0.004053672	0.013013741	0.005744606	RT1-Db1/RT1-Bb	2
rno05164	Influenza A	Human Diseases	Infectious disease: viral	3ÔÂ8ÈÕ	169/8963	0.000343996	0.010414919	0.004597418	RT1-Db1/RT1-Bb/Irf9	3
rno05169	Epstein-Barr virus infection	Human Diseases	Infectious disease: viral	3ÔÂ8ÈÕ	226/8963	0.000806666	0.010414919	0.004597418	RT1-Db1/RT1-Bb/Irf9	3
rno05168	Herpes simplex virus 1 infection	Human Diseases	Infectious disease: viral	3ÔÂ8ÈÕ	384/8963	0.003719548	0.012811775	0.005655453	RT1-Db1/RT1-Bb/Irf9	3
rno05166	Human T-cell leukemia virus 1 infection	Human Diseases	Infectious disease: viral	2ÔÂ8ÈÕ	249/8963	0.019270753	0.044251359	0.019533707	RT1-Db1/RT1-Bb	2
rno00790	Folate biosynthesis	Metabolism	Metabolism of cofactors and vitamins	1ÔÂ8ÈÕ	30/8963	0.026475374	0.056436764	0.024912663	Akr1b8	1
rno04514	Cell adhesion molecules	Environmental Information Processing	Signaling molecules and interaction	2ÔÂ8ÈÕ	180/8963	0.010371167	0.025720495	0.011353699	RT1-Db1/RT1-Bb	2
rno05033	Nicotine addiction	Human Diseases	Substance dependence	1ÔÂ8ÈÕ	40/8963	0.035163139	0.064121018	0.028304694	Grin2d	1
rno05030	Cocaine addiction	Human Diseases	Substance dependence	1ÔÂ8ÈÕ	47/8963	0.041204137	0.072990186	0.032219777	Grin2d	1
rno04145	Phagosome	Cellular Processes	Transport and catabolism	2ÔÂ8ÈÕ	185/8963	0.010932449	0.026069687	0.011507842	RT1-Db1/RT1-Bb	2
