# Supplementary material for: Hydrogen-rich water treatment targets RT1-Db1 and RT1-Bb to alleviate premature ovarian failure in rats
Source: PeerJ. 2023 Jun 28;11:e15564. doi: 10.7717/peerj.15564 (PMC10314742; doi:10.7717/peerj.15564)
Supplement: Table S4 [file peerj-11-15564-s005.csv]

ONTOLOGY	ID	Description	GeneRatio	BgRatio	pvalue	p.adjust	qvalue	geneID	Count
BP	GO:0007020	microtubule nucleation	5/30	35/18112	2.75303146038913e-09	5.97738575882477e-07	3.80886049057308e-07	Tubgcp4/Tubgcp5/Tubgcp3/Tubgcp2/Tubgcp6	5
BP	GO:0002399	MHC class II protein complex assembly	4/30	12/18112	2.99868850777162e-09	5.97738575882477e-07	3.80886049057308e-07	RT1-Bb/RT1-Db1/RT1-Da/RT1-Ba	4
BP	GO:0002503	peptide antigen assembly with MHC class II protein complex	4/30	12/18112	2.99868850777162e-09	5.97738575882477e-07	3.80886049057308e-07	RT1-Bb/RT1-Db1/RT1-Da/RT1-Ba	4
BP	GO:0002396	MHC protein complex assembly	4/30	16/18112	1.09749108749948e-08	1.31259934064938e-06	8.36403734052239e-07	RT1-Bb/RT1-Db1/RT1-Da/RT1-Ba	4
BP	GO:0002501	peptide antigen assembly with MHC protein complex	4/30	16/18112	1.09749108749948e-08	1.31259934064938e-06	8.36403734052239e-07	RT1-Bb/RT1-Db1/RT1-Da/RT1-Ba	4
BP	GO:0019886	antigen processing and presentation of exogenous peptide antigen via MHC class II	4/30	21/18112	3.58837741787717e-08	3.57641615981757e-06	2.27893443030094e-06	RT1-Bb/RT1-Db1/RT1-Da/RT1-Ba	4
BP	GO:0031122	cytoplasmic microtubule organization	5/30	62/18112	5.31966003591153e-08	4.54450957353585e-06	2.89581493684207e-06	Tubgcp4/Tubgcp5/Tubgcp3/Tubgcp2/Tubgcp6	5
BP	GO:0002495	antigen processing and presentation of peptide antigen via MHC class II	4/30	25/18112	7.54967023567097e-08	5.64337850116405e-06	3.59602713856959e-06	RT1-Bb/RT1-Db1/RT1-Da/RT1-Ba	4
BP	GO:0002504	antigen processing and presentation of peptide or polysaccharide antigen via MHC class II	4/30	27/18112	1.04500010187773e-07	6.94344512136539e-06	4.42444487578643e-06	RT1-Bb/RT1-Db1/RT1-Da/RT1-Ba	4
BP	GO:0002478	antigen processing and presentation of exogenous peptide antigen	4/30	33/18112	2.41980366719224e-07	1.44704259298096e-05	9.2207255528799e-06	RT1-Bb/RT1-Db1/RT1-Da/RT1-Ba	4
BP	GO:0046785	microtubule polymerization	5/30	87/18112	2.95130216324733e-07	1.60443517601991e-05	1.02236495990003e-05	Tubgcp4/Tubgcp5/Tubgcp3/Tubgcp2/Tubgcp6	5
BP	GO:0019884	antigen processing and presentation of exogenous antigen	4/30	41/18112	5.93379368492616e-07	2.95700718632153e-05	1.88423974907304e-05	RT1-Bb/RT1-Db1/RT1-Da/RT1-Ba	4
BP	GO:0051225	spindle assembly	5/30	120/18112	1.4653865524912e-06	6.7407781414595e-05	4.29530309313209e-05	Tubgcp4/Tubgcp5/Tubgcp3/Tubgcp2/Tubgcp6	5
BP	GO:0031109	microtubule polymerization or depolymerization	5/30	129/18112	2.09447400679853e-06	8.94639611475373e-05	5.70074880045916e-05	Tubgcp4/Tubgcp5/Tubgcp3/Tubgcp2/Tubgcp6	5
BP	GO:0048002	antigen processing and presentation of peptide antigen	4/30	66/18112	4.10337333629781e-06	0.000163587817007073	0.000104240080543144	RT1-Bb/RT1-Db1/RT1-Da/RT1-Ba	4
BP	GO:0002381	immunoglobulin production involved in immunoglobulin-mediated immune response	4/30	73/18112	6.14725909621929e-06	0.000229753808721196	0.000146401828475749	RT1-Bb/RT1-Db1/RT1-Da/RT1-Ba	4
BP	GO:0007051	spindle organization	5/30	190/18112	1.38789594402794e-05	0.000483524352382974	0.000308107402856252	Tubgcp4/Tubgcp5/Tubgcp3/Tubgcp2/Tubgcp6	5
BP	GO:0006301	postreplication repair	3/30	29/18112	1.45542447205577e-05	0.000483524352382974	0.000308107402856252	Sprtn/Polk/Rad18	3
BP	GO:0045582	positive regulation of T cell differentiation	4/30	101/18112	2.23295237599302e-05	0.000702792379391487	0.000447827567927686	Cyld/RT1-Db1/RT1-Da/RT1-Ba	4
BP	GO:0000731	DNA synthesis involved in DNA repair	3/30	34/18112	2.37020143329245e-05	0.000708690228554442	0.00045158574676414	Sprtn/Polk/Wrnip1	3
BP	GO:0050870	positive regulation of T cell activation	5/30	216/18112	2.57405099790826e-05	0.000732991665118638	0.000467070907891123	Cyld/RT1-Bb/RT1-Db1/RT1-Da/RT1-Ba	5
BP	GO:0000184	nuclear-transcribed mRNA catabolic process, nonsense-mediated decay	3/30	37/18112	3.06731514073352e-05	0.000833752024617565	0.000531276593753844	Smg5/Smg7/Smg6	3
BP	GO:0019882	antigen processing and presentation	4/30	114/18112	3.59529188877579e-05	0.000934775891081705	0.000595650189353242	RT1-Bb/RT1-Db1/RT1-Da/RT1-Ba	4
BP	GO:0045621	positive regulation of lymphocyte differentiation	4/30	117/18112	3.98070008696521e-05	0.00099185777166883	0.000632023434860265	Cyld/RT1-Db1/RT1-Da/RT1-Ba	4
BP	GO:1903039	positive regulation of leukocyte cell-cell adhesion	5/30	241/18112	4.3452149227743e-05	0.00103937540952761	0.000662302232439704	Cyld/RT1-Bb/RT1-Db1/RT1-Da/RT1-Ba	5
BP	GO:0030098	lymphocyte differentiation	6/30	420/18112	5.55524679292876e-05	0.00127770676237362	0.000814169772890774	Cyld/RT1-Bb/RT1-Db1/RT1-Da/RT1-Ba/Irf4	6
BP	GO:0002377	immunoglobulin production	4/30	130/18112	6.00859774231816e-05	0.00133079312959491	0.000847997030299872	RT1-Bb/RT1-Db1/RT1-Da/RT1-Ba	4
BP	GO:0051321	meiotic cell cycle	5/30	262/18112	6.46191742678467e-05	0.00138008093614901	0.000879403800186485	Tubgcp4/Tubgcp5/Tubgcp3/Tubgcp2/Tubgcp6	5
BP	GO:0050868	negative regulation of T cell activation	4/30	135/18112	6.95978445258291e-05	0.00143515555263606	0.000914497993406538	Cyld/RT1-Bb/RT1-Db1/RT1-Ba	4
BP	GO:0051258	protein polymerization	5/30	280/18112	8.84488927093143e-05	0.001763081261339	0.00112345611090427	Tubgcp4/Tubgcp5/Tubgcp3/Tubgcp2/Tubgcp6	5
BP	GO:1903038	negative regulation of leukocyte cell-cell adhesion	4/30	146/18112	9.43328239781384e-05	0.00181971060448151	0.00115954099423043	Cyld/RT1-Bb/RT1-Db1/RT1-Ba	4
BP	GO:1903131	mononuclear cell differentiation	6/30	472/18112	0.000105839797865373	0.00195266053727548	0.00124425825469763	Cyld/RT1-Bb/RT1-Db1/RT1-Da/RT1-Ba/Irf4	6
BP	GO:0022409	positive regulation of cell-cell adhesion	5/30	292/18112	0.000107755514598814	0.00195266053727548	0.00124425825469763	Cyld/RT1-Bb/RT1-Db1/RT1-Da/RT1-Ba	5
BP	GO:0016064	immunoglobulin mediated immune response	4/30	154/18112	0.000115953774633838	0.00196625441979321	0.0012529204364815	RT1-Bb/RT1-Db1/RT1-Da/RT1-Ba	4
BP	GO:0030217	T cell differentiation	5/30	297/18112	0.00011669477311748	0.00196625441979321	0.0012529204364815	Cyld/RT1-Db1/RT1-Da/RT1-Ba/Irf4	5
BP	GO:0043379	memory T cell differentiation	2/30	10/18112	0.000118369831291899	0.00196625441979321	0.0012529204364815	RT1-Db1/RT1-Da	2
BP	GO:0051251	positive regulation of lymphocyte activation	5/30	302/18112	0.000126194151161586	0.00203957033498995	0.00129963819972956	Cyld/RT1-Bb/RT1-Db1/RT1-Da/RT1-Ba	5
BP	GO:0019724	B cell mediated immunity	4/30	159/18112	0.000131170512626388	0.00206420964606789	0.0013153386584696	RT1-Bb/RT1-Db1/RT1-Da/RT1-Ba	4
BP	GO:0002361	CD4-positive, CD25-positive, alpha-beta regulatory T cell differentiation	2/30	11/18112	0.000144525221682772	0.00216065206415744	0.00137679290129378	RT1-Db1/RT1-Da	2
BP	GO:0090715	immunological memory formation process	2/30	11/18112	0.000144525221682772	0.00216065206415744	0.00137679290129378	RT1-Db1/RT1-Da	2
BP	GO:0045580	regulation of T cell differentiation	4/30	165/18112	0.000151284664264564	0.00220654217634656	0.00140603462037926	Cyld/RT1-Db1/RT1-Da/RT1-Ba	4
BP	GO:0042093	T-helper cell differentiation	3/30	66/18112	0.000174885205986092	0.00249003221856388	0.00158667780869587	RT1-Db1/RT1-Da/Irf4	3
BP	GO:0002460	adaptive immune response based on somatic recombination of immune receptors built from immunoglobulin superfamily domains	5/30	330/18112	0.000190876357935533	0.00257579815088564	0.00164132886924943	RT1-Bb/RT1-Db1/RT1-Da/RT1-Ba/Irf4	5
BP	GO:0002294	CD4-positive, alpha-beta T cell differentiation involved in immune response	3/30	68/18112	0.000191105670994999	0.00257579815088564	0.00164132886924943	RT1-Db1/RT1-Da/Irf4	3
BP	GO:0051250	negative regulation of lymphocyte activation	4/30	176/18112	0.000193830964531528	0.00257579815088564	0.00164132886924943	Cyld/RT1-Bb/RT1-Db1/RT1-Ba	4
BP	GO:0002293	alpha-beta T cell differentiation involved in immune response	3/30	69/18112	0.000199569335934808	0.00257813500358622	0.00164281793926811	RT1-Db1/RT1-Da/Irf4	3
BP	GO:1903037	regulation of leukocyte cell-cell adhesion	5/30	336/18112	0.000207540982880227	0.00257813500358622	0.00164281793926811	Cyld/RT1-Bb/RT1-Db1/RT1-Da/RT1-Ba	5
BP	GO:0002287	alpha-beta T cell activation involved in immune response	3/30	70/18112	0.000208272604280771	0.00257813500358622	0.00164281793926811	RT1-Db1/RT1-Da/Irf4	3
BP	GO:0046631	alpha-beta T cell activation	4/30	180/18112	0.000211251864842349	0.00257813500358622	0.00164281793926811	RT1-Bb/RT1-Db1/RT1-Da/Irf4	4
BP	GO:0050863	regulation of T cell activation	5/30	343/18112	0.000228365167989059	0.00268970851325752	0.00171391389156701	Cyld/RT1-Bb/RT1-Db1/RT1-Da/RT1-Ba	5
BP	GO:1902107	positive regulation of leukocyte differentiation	4/30	185/18112	0.000234584686248329	0.00268970851325752	0.00171391389156701	Cyld/RT1-Db1/RT1-Da/RT1-Ba	4
BP	GO:1903708	positive regulation of hemopoiesis	4/30	185/18112	0.000234584686248329	0.00268970851325752	0.00171391389156701	Cyld/RT1-Db1/RT1-Da/RT1-Ba	4
BP	GO:0090713	immunological memory process	2/30	14/18112	0.000238385537128174	0.00268970851325752	0.00171391389156701	RT1-Db1/RT1-Da	2
BP	GO:0046635	positive regulation of alpha-beta T cell activation	3/30	76/18112	0.00026568901605722	0.00294225984448551	0.00187484256944861	RT1-Bb/RT1-Db1/RT1-Da	3
BP	GO:0002292	T cell differentiation involved in immune response	3/30	77/18112	0.000276151759702015	0.00300252276912373	0.00191324281362927	RT1-Db1/RT1-Da/Irf4	3
BP	GO:0042130	negative regulation of T cell proliferation	3/30	79/18112	0.000297868870961385	0.00317961226883436	0.00202608632515057	RT1-Bb/RT1-Db1/RT1-Ba	3
BP	GO:0002696	positive regulation of leukocyte activation	5/30	365/18112	0.000304331236982243	0.00317961226883436	0.00202608632515057	Cyld/RT1-Bb/RT1-Db1/RT1-Da/RT1-Ba	5
BP	GO:0045619	regulation of lymphocyte differentiation	4/30	199/18112	0.000309774045486312	0.00317961226883436	0.00202608632515057	Cyld/RT1-Db1/RT1-Da/RT1-Ba	4
BP	GO:0002468	dendritic cell antigen processing and presentation	2/30	16/18112	0.00031370756498533	0.00317961226883436	0.00202608632515057	RT1-Db1/RT1-Da	2
BP	GO:0007159	leukocyte cell-cell adhesion	5/30	376/18112	0.000348857514681739	0.00346283440946697	0.00220655880342729	Cyld/RT1-Bb/RT1-Db1/RT1-Da/RT1-Ba	5
BP	GO:0022408	negative regulation of cell-cell adhesion	4/30	206/18112	0.0003532322725376	0.00346283440946697	0.00220655880342729	Cyld/RT1-Bb/RT1-Db1/RT1-Ba	4
BP	GO:0002695	negative regulation of leukocyte activation	4/30	208/18112	0.000366412550643342	0.00353410814975353	0.00225197526880968	Cyld/RT1-Bb/RT1-Db1/RT1-Ba	4
BP	GO:0050867	positive regulation of cell activation	5/30	385/18112	0.000388834100779014	0.00369083797247382	0.0023518453547536	Cyld/RT1-Bb/RT1-Db1/RT1-Da/RT1-Ba	5
BP	GO:0140694	non-membrane-bounded organelle assembly	5/30	389/18112	0.00040767722384567	0.00380923406030798	0.00242728873408113	Tubgcp4/Tubgcp5/Tubgcp3/Tubgcp2/Tubgcp6	5
BP	GO:0043367	CD4-positive, alpha-beta T cell differentiation	3/30	89/18112	0.000423017097751628	0.00389175729931498	0.00247987351232534	RT1-Db1/RT1-Da/Irf4	3
BP	GO:0002440	production of molecular mediator of immune response	4/30	225/18112	0.000493089332729419	0.00446768819654837	0.002846863452122	RT1-Bb/RT1-Db1/RT1-Da/RT1-Ba	4
BP	GO:0050672	negative regulation of lymphocyte proliferation	3/30	96/18112	0.00052807662286433	0.00461206165061467	0.00293885991466733	RT1-Bb/RT1-Db1/RT1-Ba	3
BP	GO:0032945	negative regulation of mononuclear cell proliferation	3/30	97/18112	0.000544322583964729	0.00461206165061467	0.00293885991466733	RT1-Bb/RT1-Db1/RT1-Ba	3
BP	GO:0050866	negative regulation of cell activation	4/30	231/18112	0.000544446529870698	0.00461206165061467	0.00293885991466733	Cyld/RT1-Bb/RT1-Db1/RT1-Ba	4
BP	GO:0019985	translesion synthesis	2/30	21/18112	0.000546168714809038	0.00461206165061467	0.00293885991466733	Sprtn/Polk	2
BP	GO:0002250	adaptive immune response	5/30	415/18112	0.000547585915039534	0.00461206165061467	0.00293885991466733	RT1-Bb/RT1-Db1/RT1-Da/RT1-Ba/Irf4	5
BP	GO:0043369	CD4-positive or CD8-positive, alpha-beta T cell lineage commitment	2/30	22/18112	0.000600167369308405	0.00498472342842258	0.00317632438142752	Cyld/Irf4	2
BP	GO:0070664	negative regulation of leukocyte proliferation	3/30	102/18112	0.000630360836446454	0.00516377781089013	0.00329041993934558	RT1-Bb/RT1-Db1/RT1-Ba	3
BP	GO:0045591	positive regulation of regulatory T cell differentiation	2/30	24/18112	0.00071560826841893	0.00578288843938541	0.00368492451163091	RT1-Db1/RT1-Da	2
BP	GO:0002286	T cell activation involved in immune response	3/30	111/18112	0.00080621538657921	0.00634364212071536	0.00404224335099272	RT1-Db1/RT1-Da/Irf4	3
BP	GO:0035710	CD4-positive, alpha-beta T cell activation	3/30	111/18112	0.00080621538657921	0.00634364212071536	0.00404224335099272	RT1-Db1/RT1-Da/Irf4	3
BP	GO:0046634	regulation of alpha-beta T cell activation	3/30	114/18112	0.000871079141760204	0.00676500424380002	0.00431074025040593	RT1-Bb/RT1-Db1/RT1-Da	3
BP	GO:0022407	regulation of cell-cell adhesion	5/30	463/18112	0.000897609948760903	0.00688167627383359	0.00438508503983059	Cyld/RT1-Bb/RT1-Db1/RT1-Da/RT1-Ba	5
BP	GO:0000956	nuclear-transcribed mRNA catabolic process	3/30	116/18112	0.00091611215379481	0.0069346211135354	0.00441882211424012	Smg5/Smg7/Smg6	3
BP	GO:0002360	T cell lineage commitment	2/30	29/18112	0.00104726759938115	0.00776426799325566	0.00494748286139509	Cyld/Irf4	2
BP	GO:0045785	positive regulation of cell adhesion	5/30	481/18112	0.00106466551078088	0.00776426799325566	0.00494748286139509	Cyld/RT1-Bb/RT1-Db1/RT1-Da/RT1-Ba	5
BP	GO:0051249	regulation of lymphocyte activation	5/30	481/18112	0.00106466551078088	0.00776426799325566	0.00494748286139509	Cyld/RT1-Bb/RT1-Db1/RT1-Da/RT1-Ba	5
BP	GO:0009072	aromatic amino acid family metabolic process	2/30	30/18112	0.00112091861974913	0.0080760160796383	0.00514613240772587	Hpdl/Hpd	2
BP	GO:0046632	alpha-beta T cell differentiation	3/30	126/18112	0.00116345485401344	0.00828269050833379	0.0052778277838705	RT1-Db1/RT1-Da/Irf4	3
BP	GO:0043372	positive regulation of CD4-positive, alpha-beta T cell differentiation	2/30	31/18112	0.00119699134906215	0.00842118619693136	0.00536607886514549	RT1-Db1/RT1-Da	2
BP	GO:0050852	T cell receptor signaling pathway	3/30	129/18112	0.00124508447165954	0.00865768039595818	0.00551677574958081	Cyld/RT1-Bb/RT1-Db1	3
BP	GO:0002483	antigen processing and presentation of endogenous peptide antigen	2/30	33/18112	0.00135637121836883	0.00932310331706394	0.00594079105928032	RT1-Db1/RT1-Da	2
BP	GO:0051384	response to glucocorticoid	4/30	304/18112	0.0015112634229139	0.0101350764118304	0.00645818986284564	S100b/RT1-Bb/RT1-Db1/RT1-Ba	4
BP	GO:0002824	positive regulation of adaptive immune response based on somatic recombination of immune receptors built from immunoglobulin superfamily domains	3/30	138/18112	0.00151139942622055	0.0101350764118304	0.00645818986284564	RT1-Bb/RT1-Db1/RT1-Da	3
BP	GO:0019883	antigen processing and presentation of endogenous antigen	2/30	35/18112	0.00152534594826879	0.0101350764118304	0.00645818986284564	RT1-Db1/RT1-Da	2
BP	GO:0032633	interleukin-4 production	2/30	36/18112	0.00161341231812702	0.010435530195115	0.00664964254643834	RT1-Db1/Irf4	2
BP	GO:0032673	regulation of interleukin-4 production	2/30	36/18112	0.00161341231812702	0.010435530195115	0.00664964254643834	RT1-Db1/Irf4	2
BP	GO:0007162	negative regulation of cell adhesion	4/30	310/18112	0.00162356369874128	0.010435530195115	0.00664964254643834	Cyld/RT1-Bb/RT1-Db1/RT1-Ba	4
BP	GO:0002821	positive regulation of adaptive immune response	3/30	142/18112	0.00164036762264349	0.010435530195115	0.00664964254643834	RT1-Bb/RT1-Db1/RT1-Da	3
BP	GO:0002449	lymphocyte mediated immunity	4/30	317/18112	0.00176180539056488	0.010963323668358	0.00698595875364478	RT1-Bb/RT1-Db1/RT1-Da/RT1-Ba	4
BP	GO:0043368	positive T cell selection	2/30	38/18112	0.00179666508277439	0.010963323668358	0.00698595875364478	Cyld/Irf4	2
BP	GO:0045622	regulation of T-helper cell differentiation	2/30	38/18112	0.00179666508277439	0.010963323668358	0.00698595875364478	RT1-Db1/RT1-Da	2
BP	GO:2000516	positive regulation of CD4-positive, alpha-beta T cell activation	2/30	38/18112	0.00179666508277439	0.010963323668358	0.00698595875364478	RT1-Db1/RT1-Da	2
BP	GO:1902105	regulation of leukocyte differentiation	4/30	322/18112	0.00186543947183266	0.0112680081227872	0.00718010727063715	Cyld/RT1-Db1/RT1-Da/RT1-Ba	4
BP	GO:0045589	regulation of regulatory T cell differentiation	2/30	40/18112	0.00198936076777613	0.0117785914765359	0.00750545698733671	RT1-Db1/RT1-Da	2
BP	GO:2000758	positive regulation of peptidyl-lysine acetylation	2/30	40/18112	0.00198936076777613	0.0117785914765359	0.00750545698733671	Dip2a/Dip2b	2
BP	GO:0031960	response to corticosteroid	4/30	332/18112	0.00208531775886273	0.0122256864686266	0.00779035117346036	S100b/RT1-Bb/RT1-Db1/RT1-Ba	4
BP	GO:0034341	response to interferon-gamma	3/30	155/18112	0.00210650594183898	0.0122300053710651	0.00779310322887799	RT1-Bb/RT1-Db1/RT1-Ba	3
BP	GO:0001916	positive regulation of T cell mediated cytotoxicity	2/30	43/18112	0.0022959779481837	0.0132018732020563	0.00841238883848683	RT1-Db1/RT1-Da	2
BP	GO:0009411	response to UV	3/30	161/18112	0.00234671943626867	0.013365125932273	0.00851641539778706	Sprtn/Polk/Rad18	3
BP	GO:0045066	regulatory T cell differentiation	2/30	44/18112	0.00240283998785235	0.0135556444597708	0.00863781604371947	RT1-Db1/RT1-Da	2
BP	GO:0042088	T-helper 1 type immune response	2/30	47/18112	0.00273729059901199	0.0151597036357549	0.0096599414119755	RT1-Bb/RT1-Db1	2
BP	GO:0050851	antigen receptor-mediated signaling pathway	3/30	170/18112	0.00273787289742731	0.0151597036357549	0.0096599414119755	Cyld/RT1-Bb/RT1-Db1	3
BP	GO:1901985	positive regulation of protein acetylation	2/30	50/18112	0.00309238216556278	0.0169655461927206	0.0108106455232615	Dip2a/Dip2b	2
BP	GO:0046638	positive regulation of alpha-beta T cell differentiation	2/30	51/18112	0.00321529843863615	0.0174795315118583	0.0111381630123089	RT1-Db1/RT1-Da	2
BP	GO:0001914	regulation of T cell mediated cytotoxicity	2/30	52/18112	0.00334047866871082	0.0176779313618502	0.011264585729607	RT1-Db1/RT1-Da	2
BP	GO:0043370	regulation of CD4-positive, alpha-beta T cell differentiation	2/30	52/18112	0.00334047866871082	0.0176779313618502	0.011264585729607	RT1-Db1/RT1-Da	2
BP	GO:0045058	T cell selection	2/30	52/18112	0.00334047866871082	0.0176779313618502	0.011264585729607	Cyld/Irf4	2
BP	GO:0042129	regulation of T cell proliferation	3/30	189/18112	0.00369021215548257	0.0193574286752507	0.0123347811660636	RT1-Bb/RT1-Db1/RT1-Ba	3
BP	GO:0002764	immune response-regulating signaling pathway	4/30	392/18112	0.0037938753444036	0.0195936919062592	0.0124853308749619	Cyld/RT1-Bb/RT1-Db1/Irf4	4
BP	GO:0018394	peptidyl-lysine acetylation	3/30	191/18112	0.00380078304536132	0.0195936919062592	0.0124853308749619	Dip2a/Dip2b/Irf4	3
BP	GO:0071897	DNA biosynthetic process	3/30	192/18112	0.00385682245943994	0.0197126481260263	0.0125611311769434	Sprtn/Polk/Wrnip1	3
BP	GO:1903706	regulation of hemopoiesis	4/30	406/18112	0.00429834772871037	0.0217831520488882	0.0138804806225973	Cyld/RT1-Db1/RT1-Da/RT1-Ba	4
BP	GO:0002285	lymphocyte activation involved in immune response	3/30	205/18112	0.00463175942304773	0.0232755641595172	0.0148314631680078	RT1-Db1/RT1-Da/Irf4	3
BP	GO:0002822	regulation of adaptive immune response based on somatic recombination of immune receptors built from immunoglobulin superfamily domains	3/30	207/18112	0.00475874197350115	0.0237143975012808	0.0151110929333984	RT1-Bb/RT1-Db1/RT1-Da	3
BP	GO:0002443	leukocyte mediated immunity	4/30	423/18112	0.0049699690801753	0.0243895516350062	0.0155413090862035	RT1-Bb/RT1-Db1/RT1-Da/RT1-Ba	4
BP	GO:0032613	interleukin-10 production	2/30	64/18112	0.0050165800185715	0.0243895516350062	0.0155413090862035	RT1-Db1/Irf4	2
BP	GO:0032653	regulation of interleukin-10 production	2/30	64/18112	0.0050165800185715	0.0243895516350062	0.0155413090862035	RT1-Db1/Irf4	2
BP	GO:0001913	T cell mediated cytotoxicity	2/30	65/18112	0.00517053105422739	0.0249353029873224	0.015889068265113	RT1-Db1/RT1-Da	2
BP	GO:0002429	immune response-activating cell surface receptor signaling pathway	3/30	218/18112	0.00549494581618537	0.0261698390695301	0.01667572917298	Cyld/RT1-Bb/RT1-Db1	3
BP	GO:0002757	immune response-activating signal transduction	3/30	219/18112	0.0055650799156074	0.0261698390695301	0.01667572917298	Cyld/RT1-Bb/RT1-Db1	3
BP	GO:0006473	protein acetylation	3/30	219/18112	0.0055650799156074	0.0261698390695301	0.01667572917298	Dip2a/Dip2b/Irf4	3
BP	GO:0002819	regulation of adaptive immune response	3/30	220/18112	0.00563575360661391	0.0261698390695301	0.01667572917298	RT1-Bb/RT1-Db1/RT1-Da	3
BP	GO:2000514	regulation of CD4-positive, alpha-beta T cell activation	2/30	68/18112	0.00564533317720633	0.0261698390695301	0.01667572917298	RT1-Db1/RT1-Da	2
BP	GO:0019439	aromatic compound catabolic process	4/30	440/18112	0.00570925118503695	0.02626255545117	0.0167348091415658	Smg5/Hpd/Smg7/Smg6	4
BP	GO:0002683	negative regulation of immune system process	4/30	441/18112	0.00575490983537522	0.0262705044393464	0.0167398743303	Cyld/RT1-Bb/RT1-Db1/RT1-Ba	4
BP	GO:0046637	regulation of alpha-beta T cell differentiation	2/30	71/18112	0.0061394103244827	0.0276324309546033	0.0176077099200253	RT1-Db1/RT1-Da	2
BP	GO:0042098	T cell proliferation	3/30	227/18112	0.00614567444308067	0.0276324309546033	0.0176077099200253	RT1-Bb/RT1-Db1/RT1-Ba	3
BP	GO:0002711	positive regulation of T cell mediated immunity	2/30	72/18112	0.00630835319643588	0.0281522030706616	0.0179389148241146	RT1-Db1/RT1-Da	2
BP	GO:0006402	mRNA catabolic process	3/30	234/18112	0.00668247624178264	0.0296008947598964	0.0188620382029264	Smg5/Smg7/Smg6	3
BP	GO:0002768	immune response-regulating cell surface receptor signaling pathway	3/30	237/18112	0.00692085397321736	0.030431402029294	0.0193912472005007	Cyld/RT1-Bb/RT1-Db1	3
BP	GO:2000756	regulation of peptidyl-lysine acetylation	2/30	76/18112	0.0070051906009684	0.0305774013093365	0.0194842796584753	Dip2a/Dip2b	2
BP	GO:0002573	myeloid leukocyte differentiation	3/30	239/18112	0.00708256627873788	0.0306911205411975	0.0195567428901839	RT1-Db1/Glo1/Irf4	3
BP	GO:1901361	organic cyclic compound catabolic process	4/30	470/18112	0.00718801342127477	0.030923971409513	0.01970511820145	Smg5/Hpd/Smg7/Smg6	4
BP	GO:0050670	regulation of lymphocyte proliferation	3/30	249/18112	0.00792494723894244	0.0338508460634827	0.0215701571465952	RT1-Bb/RT1-Db1/RT1-Ba	3
BP	GO:0032944	regulation of mononuclear cell proliferation	3/30	253/18112	0.00827782203104436	0.0351073586848548	0.0223708217636287	RT1-Bb/RT1-Db1/RT1-Ba	3
BP	GO:0006281	DNA repair	4/30	493/18112	0.00848050049103534	0.0355393496978227	0.0226460915166552	Sprtn/Polk/Rad18/Wrnip1	4
BP	GO:0001912	positive regulation of leukocyte mediated cytotoxicity	2/30	84/18112	0.00849854014513152	0.0355393496978227	0.0226460915166552	RT1-Db1/RT1-Da	2
BP	GO:0043543	protein acylation	3/30	261/18112	0.00901117920930196	0.0374214247719623	0.023845371884264	Dip2a/Dip2b/Irf4	3
BP	GO:1901983	regulation of protein acetylation	2/30	88/18112	0.00929417371947382	0.0383304543741058	0.0244246162355682	Dip2a/Dip2b	2
BP	GO:0006637	acyl-CoA metabolic process	2/30	89/18112	0.00949810835445594	0.0386385632378548	0.024620946826445	Mcee/Dip2a	2
BP	GO:0035383	thioester metabolic process	2/30	89/18112	0.00949810835445594	0.0386385632378548	0.024620946826445	Mcee/Dip2a	2
BP	GO:0070663	regulation of leukocyte proliferation	3/30	271/18112	0.00998018108744727	0.0403253262857667	0.0256957720743664	RT1-Bb/RT1-Db1/RT1-Ba	3
BP	GO:0006401	RNA catabolic process	3/30	273/18112	0.010181017214826	0.0408607268084963	0.0260369355829531	Smg5/Smg7/Smg6	3
BP	GO:0031343	positive regulation of cell killing	2/30	94/18112	0.0105476026366871	0.0420497758449259	0.0267946116103911	RT1-Db1/RT1-Da	2
BP	GO:0032204	regulation of telomere maintenance	2/30	97/18112	0.0112009157353096	0.0443585934418221	0.0282658173313494	Smg5/Smg6	2
BP	GO:0002709	regulation of T cell mediated immunity	2/30	101/18112	0.0120991813916927	0.0476007267910017	0.0303317428240496	RT1-Db1/RT1-Da	2
BP	GO:0002366	leukocyte activation involved in immune response	3/30	297/18112	0.0127765442690978	0.0499370815223561	0.03182049553088	RT1-Db1/RT1-Da/Irf4	3
CC	GO:0000930	gamma-tubulin complex	5/31	14/18418	1.90672480867585e-11	1.65885058354799e-09	1.36481354726271e-09	Tubgcp4/Tubgcp5/Tubgcp3/Tubgcp2/Tubgcp6	5
CC	GO:0042613	MHC class II protein complex	4/31	13/18418	4.64439430291131e-09	2.02031152176642e-07	1.66220427683142e-07	RT1-Bb/RT1-Db1/RT1-Da/RT1-Ba	4
CC	GO:0042611	MHC protein complex	4/31	20/18418	3.12139577686927e-08	9.05204775292088e-07	7.44754080095124e-07	RT1-Bb/RT1-Db1/RT1-Da/RT1-Ba	4
CC	GO:0032153	cell division site	5/31	67/18418	8.64136678371765e-08	1.87949727545859e-06	1.54634984550737e-06	Tubgcp4/Tubgcp5/Tubgcp3/Tubgcp2/Tubgcp6	5
CC	GO:0000922	spindle pole	5/31	155/18418	5.63428064116618e-06	9.43410081967277e-05	7.76187363264063e-05	Tubgcp4/Tubgcp5/Tubgcp3/Tubgcp2/Tubgcp6	5
CC	GO:0005697	telomerase holoenzyme complex	3/31	22/18418	6.50627642736053e-06	9.43410081967277e-05	7.76187363264063e-05	Smg5/Smg7/Smg6	3
CC	GO:0005819	spindle	6/31	375/18418	3.27556052675923e-05	0.000407105379754362	0.00033494453506711	Cyld/Tubgcp4/Tubgcp5/Tubgcp3/Tubgcp2/Tubgcp6	6
CC	GO:0005874	microtubule	6/31	397/18418	4.50395823924303e-05	0.000489805458517679	0.000402985737195429	Cyld/Tubgcp4/Tubgcp5/Tubgcp3/Tubgcp2/Tubgcp6	6
CC	GO:0001772	immunological synapse	2/31	44/18418	0.00248193042458517	0.0239919941043233	0.0197393296926072	RT1-Db1/RT1-Da	2
MF	GO:0051011	microtubule minus-end binding	5/30	13/16650	1.70384880726451e-11	2.18092647329857e-09	1.36307904581161e-09	Tubgcp4/Tubgcp5/Tubgcp3/Tubgcp2/Tubgcp6	5
MF	GO:0043015	gamma-tubulin binding	5/30	35/16650	4.18094309006397e-09	2.67580357764094e-07	1.67237723602559e-07	Tubgcp4/Tubgcp5/Tubgcp3/Tubgcp2/Tubgcp6	5
MF	GO:0023026	MHC class II protein complex binding	4/30	14/16650	8.46339523176889e-09	3.61104863222139e-07	2.25690539513837e-07	RT1-Bb/RT1-Db1/RT1-Da/RT1-Ba	4
MF	GO:0023023	MHC protein complex binding	4/30	22/16650	6.12323478270539e-08	1.95943513046572e-06	1.22464695654108e-06	RT1-Bb/RT1-Db1/RT1-Da/RT1-Ba	4
MF	GO:0042605	peptide antigen binding	4/30	35/16650	4.31228507928435e-07	1.10394498029679e-05	6.89965612685496e-06	RT1-Bb/RT1-Db1/RT1-Da/RT1-Ba	4
MF	GO:0070034	telomerase RNA binding	3/30	17/16650	3.52876520615171e-06	7.52803243979031e-05	4.70502027486895e-05	Smg5/Smg7/Smg6	3
MF	GO:0003823	antigen binding	4/30	66/16650	5.71009131070437e-06	0.00010441309825288	6.525818640805e-05	RT1-Bb/RT1-Db1/RT1-Da/RT1-Ba	4
MF	GO:0042162	telomeric DNA binding	3/30	36/16650	3.62056360820747e-05	0.000579290177313195	0.000362056360820747	Smg5/Smg7/Smg6	3
MF	GO:0015631	tubulin binding	6/30	382/16650	5.22208173036113e-05	0.000742696068318028	0.000464185042698767	Tubgcp4/Tubgcp5/Tubgcp3/Tubgcp2/Tubgcp6/Dip2b	6
MF	GO:0008017	microtubule binding	5/30	270/16650	0.000110472326930156	0.00141404578470599	0.000883778615441245	Tubgcp4/Tubgcp5/Tubgcp3/Tubgcp2/Tubgcp6	5
MF	GO:0042608	T cell receptor binding	2/30	11/16650	0.000170881941576456	0.00198844441107149	0.00124277775691968	RT1-Db1/RT1-Da	2
MF	GO:0030247	polysaccharide binding	2/30	24/16650	0.000845118662211165	0.00901459906358576	0.0056341244147411	RT1-Db1/RT1-Da	2
MF	GO:0016702	oxidoreductase activity, acting on single donors with incorporation of molecular oxygen, incorporation of two atoms of oxygen	2/30	26/16650	0.0009929322532977	0.00977656372477735	0.00611035232798585	Hpdl/Hpd	2
MF	GO:0016701	oxidoreductase activity, acting on single donors with incorporation of molecular oxygen	2/30	27/16650	0.00107116720483671	0.00979352872993563	0.00612095545620977	Hpdl/Hpd	2
MF	GO:0042277	peptide binding	4/30	319/16650	0.00244548804214408	0.0206708041910634	0.0129192526194146	RT1-Bb/RT1-Db1/RT1-Da/RT1-Ba	4
MF	GO:0051721	protein phosphatase 2A binding	2/30	42/16650	0.00258385052388292	0.0206708041910634	0.0129192526194146	Smg5/Smg7	2
MF	GO:0031593	polyubiquitin modification-dependent protein binding	2/30	55/16650	0.00439222800853426	0.0330708932407285	0.0206693082754553	Sprtn/Rad18	2
MF	GO:0033218	amide binding	4/30	398/16650	0.00538969823191612	0.0383267429825146	0.0239542143640716	RT1-Bb/RT1-Db1/RT1-Da/RT1-Ba	4
