# Supplementary material for: Hydrogen-rich water treatment targets RT1-Db1 and RT1-Bb to alleviate premature ovarian failure in rats
Source: PeerJ. 2023 Jun 28;11:e15564. doi: 10.7717/peerj.15564 (PMC10314742; doi:10.7717/peerj.15564)
Supplement: Table S5 [file peerj-11-15564-s006.csv]

ID	Description	Pathway Class 1	Pathway Class2	GeneRatio	BgRatio	pvalue	p.adjust	qvalue	geneID	Count
rno05310	Asthma	Human Diseases	Immune disease	4ÔÂ17ÈÕ	26/8963	1.29E-07	1.07E-05	7.20E-06	RT1-Bb/RT1-Db1/RT1-Da/RT1-Ba	4
rno04672	Intestinal immune network for IgA production	Organismal Systems	Immune system	4ÔÂ17ÈÕ	43/8963	1.04E-06	2.93E-05	1.97E-05	RT1-Bb/RT1-Db1/RT1-Da/RT1-Ba	4
rno04659	Th17 cell differentiation	Organismal Systems	Immune system	5ÔÂ17ÈÕ	104/8963	1.06E-06	2.93E-05	1.97E-05	RT1-Bb/RT1-Db1/RT1-Da/RT1-Ba/Irf4	5
rno05169	Epstein-Barr virus infection	Human Diseases	Infectious disease: viral	6ÔÂ17ÈÕ	226/8963	2.36E-06	4.89E-05	3.29E-05	Irf9/RT1-Bb/RT1-Db1/Polk/RT1-Da/RT1-Ba	6
rno05321	Inflammatory bowel disease	Human Diseases	Immune disease	4ÔÂ17ÈÕ	61/8963	4.33E-06	5.48E-05	3.68E-05	RT1-Bb/RT1-Db1/RT1-Da/RT1-Ba	4
rno05332	Graft-versus-host disease	Human Diseases	Immune disease	4ÔÂ17ÈÕ	61/8963	4.33E-06	5.48E-05	3.68E-05	RT1-Bb/RT1-Db1/RT1-Da/RT1-Ba	4
rno05330	Allograft rejection	Human Diseases	Immune disease	4ÔÂ17ÈÕ	62/8963	4.62E-06	5.48E-05	3.68E-05	RT1-Bb/RT1-Db1/RT1-Da/RT1-Ba	4
rno04940	Type I diabetes mellitus	Human Diseases	Endocrine and metabolic disease	4ÔÂ17ÈÕ	69/8963	7.10E-06	6.61E-05	4.44E-05	RT1-Bb/RT1-Db1/RT1-Da/RT1-Ba	4
rno05140	Leishmaniasis	Human Diseases	Infectious disease: parasitic	4ÔÂ17ÈÕ	71/8963	7.96E-06	6.61E-05	4.44E-05	RT1-Bb/RT1-Db1/RT1-Da/RT1-Ba	4
rno05320	Autoimmune thyroid disease	Human Diseases	Immune disease	4ÔÂ17ÈÕ	71/8963	7.96E-06	6.61E-05	4.44E-05	RT1-Bb/RT1-Db1/RT1-Da/RT1-Ba	4
rno05164	Influenza A	Human Diseases	Infectious disease: viral	5ÔÂ17ÈÕ	169/8963	1.16E-05	8.73E-05	5.87E-05	Irf9/RT1-Bb/RT1-Db1/RT1-Da/RT1-Ba	5
rno05416	Viral myocarditis	Human Diseases	Cardiovascular disease	4ÔÂ17ÈÕ	85/8963	1.63E-05	0.000106115	7.13E-05	RT1-Bb/RT1-Db1/RT1-Da/RT1-Ba	4
rno05323	Rheumatoid arthritis	Human Diseases	Immune disease	4ÔÂ17ÈÕ	86/8963	1.71E-05	0.000106115	7.13E-05	RT1-Bb/RT1-Db1/RT1-Da/RT1-Ba	4
rno04612	Antigen processing and presentation	Organismal Systems	Immune system	4ÔÂ17ÈÕ	87/8963	1.79E-05	0.000106115	7.13E-05	RT1-Bb/RT1-Db1/RT1-Da/RT1-Ba	4
rno04658	Th1 and Th2 cell differentiation	Organismal Systems	Immune system	4ÔÂ17ÈÕ	89/8963	1.96E-05	0.000106214	7.14E-05	RT1-Bb/RT1-Db1/RT1-Da/RT1-Ba	4
rno04640	Hematopoietic cell lineage	Organismal Systems	Immune system	4ÔÂ17ÈÕ	90/8963	2.05E-05	0.000106214	7.14E-05	RT1-Bb/RT1-Db1/RT1-Da/RT1-Ba	4
rno05150	Staphylococcus aureus infection	Human Diseases	Infectious disease: bacterial	4ÔÂ17ÈÕ	100/8963	3.11E-05	0.000151631	0.000101921	RT1-Bb/RT1-Db1/RT1-Da/RT1-Ba	4
rno05145	Toxoplasmosis	Human Diseases	Infectious disease: parasitic	4ÔÂ17ÈÕ	111/8963	4.68E-05	0.000215936	0.000145144	RT1-Bb/RT1-Db1/RT1-Da/RT1-Ba	4
rno05322	Systemic lupus erythematosus	Human Diseases	Immune disease	4ÔÂ17ÈÕ	119/8963	6.15E-05	0.000268717	0.000180622	RT1-Bb/RT1-Db1/RT1-Da/RT1-Ba	4
rno05152	Tuberculosis	Human Diseases	Infectious disease: bacterial	4ÔÂ17ÈÕ	177/8963	0.000286109	0.001187354	0.000798095	RT1-Bb/RT1-Db1/RT1-Da/RT1-Ba	4
rno04514	Cell adhesion molecules	Environmental Information Processing	Signaling molecules and interaction	4ÔÂ17ÈÕ	180/8963	0.000305108	0.001205902	0.000810562	RT1-Bb/RT1-Db1/RT1-Da/RT1-Ba	4
rno04145	Phagosome	Cellular Processes	Transport and catabolism	4ÔÂ17ÈÕ	185/8963	0.00033877	0.001278086	0.000859082	RT1-Bb/RT1-Db1/RT1-Da/RT1-Ba	4
rno05168	Herpes simplex virus 1 infection	Human Diseases	Infectious disease: viral	5ÔÂ17ÈÕ	384/8963	0.000567586	0.002048245	0.001376753	Irf9/RT1-Bb/RT1-Db1/RT1-Da/RT1-Ba	5
rno03015	mRNA surveillance pathway	Genetic Information Processing	Translation	3ÔÂ17ÈÕ	100/8963	0.000817968	0.002828805	0.001901416	Smg5/Smg7/Smg6	3
rno05166	Human T-cell leukemia virus 1 infection	Human Diseases	Infectious disease: viral	4ÔÂ17ÈÕ	249/8963	0.001040158	0.003453325	0.002321195	RT1-Bb/RT1-Db1/RT1-Da/RT1-Ba	4
rno04625	C-type lectin receptor signaling pathway	Organismal Systems	Immune system	2ÔÂ17ÈÕ	113/8963	0.018937585	0.060454599	0.040635304	Cyld/Irf9	2
rno00130	Ubiquinone and other terpenoid-quinone biosynthesis	Metabolism	Metabolism of cofactors and vitamins	1ÔÂ17ÈÕ	11/8963	0.020678242	0.063566449	0.042726973	Hpd	1
rno04380	Osteoclast differentiation	Organismal Systems	Development and regeneration	2ÔÂ17ÈÕ	121/8963	0.021534863	0.063835487	0.04290781	Cyld/Irf9	2
rno00360	Phenylalanine metabolism	Metabolism	Amino acid metabolism	1ÔÂ17ÈÕ	18/8963	0.033626867	0.096242412	0.064690524	Hpd	1
rno04217	Necroptosis	Cellular Processes	Cell growth and death	2ÔÂ17ÈÕ	164/8963	0.037803668	0.104590148	0.070301558	Cyld/Irf9	2
